# Supplementary material for: Transcriptomes of peripheral blood mononuclear cells from juvenile dermatomyositis patients show elevated inflammation even when clinically inactive
Source: Sci Rep. 2022 Jan 7;12:275. doi: 10.1038/s41598-021-04302-8 (PMC8741808; doi:10.1038/s41598-021-04302-8)
Supplement: Supplementary file 2 — Supplementary Tables. [file 41598_2021_4302_MOESM2_ESM.xlsx]

## Sheet: ST1 Sample read pairs
RGSM	Status	Sex	Tissue	Total	D99KWTL1_938_H3V25BCXX_2	HWI_ST157_906_HFVK7BCXX_1	J00136_238_HN7FNBBXX_2	J00136_90_HC5MWBBXX_5	SN997_978_H3GJLBCX2_1	SN997_978_H3GJLBCX2_2
Control_01	Control_PBMC	M	PBMC	17259764	0	0	8300079	0	4424707	4534978
Control_02	Control_PBMC	F	PBMC	10133579	0	0	4779011	0	2650301	2704267
Control_03	Control_PBMC	F	PBMC	12059613	12059613	0	0	0	0	0
Control_04	Control_PBMC	M	PBMC	8487260	0	0	0	8487260	0	0
Control_05	Control_PBMC	F	PBMC	5283131	0	0	0	5283131	0	0
Control_06	Control_PBMC	M	PBMC	4616492	0	0	0	4616492	0	0
Control_07	Control_PBMC	M	PBMC	9205572	0	0	5083766	0	2036234	2085572
Control_08	Control_PBMC	M	PBMC	9525380	0	0	5383998	0	2044640	2096742
Control_09	Control_PBMC	F	PBMC	4648231	0	0	0	4648231	0	0
Control_10	Control_PBMC	F	PBMC	4347696	0	0	0	4347696	0	0
Control_11	Control_PBMC	M	PBMC	4273825	0	0	0	4273825	0	0
Control_12	Control_PBMC	F	PBMC	4821308	0	0	0	4821308	0	0
Control_Muscle_01	Control_Muscle	F	Muscle	10423926	0	0	5330711	0	2527065	2566150
Control_Muscle_02	Control_Muscle	F	Muscle	9864464	0	0	5327039	0	2248033	2289392
Control_Muscle_03	Control_Muscle	F	Muscle	7302482	0	0	3410316	0	1931443	1960723
Control_Muscle_04	Control_Muscle	M	Muscle	9543840	0	0	4192866	0	2651432	2699542
Control_Muscle_05	Control_Muscle	F	Muscle	7181247	0	0	3484019	0	1830557	1866671
Control_Skin_01	Control_Skin	F	Skin	8201364	0	0	4030934	0	2067657	2102773
Control_Skin_02	Control_Skin	F	Skin	5521849	0	0	2905516	0	1296786	1319547
Control_Skin_03	Control_Skin	F	Skin	8474797	0	0	4422718	0	2009328	2042751
Control_Skin_04	Control_Skin	F	Skin	306193	0	0	195664	0	54640	55889
Control_Skin_05	Control_Skin	F	Skin	8914715	0	0	4670084	0	2104738	2139893
JDM_Inactive_01	JDM_Inactive_PBMC	F	PBMC	1995310	0	0	1133183	0	427031	435096
JDM_Inactive_02	JDM_Inactive_PBMC	F	PBMC	8943789	0	8943789	0	0	0	0
JDM_Inactive_03	JDM_Inactive_PBMC	F	PBMC	4143082	0	0	2228969	0	945737	968376
JDM_Inactive_04	JDM_Inactive_PBMC	F	PBMC	13377665	0	13377665	0	0	0	0
JDM_Inactive_05	JDM_Inactive_PBMC	F	PBMC	3542923	0	0	1987818	0	767492	787613
JDM_Inactive_06	JDM_Inactive_PBMC	F	PBMC	4099708	0	0	2226433	0	924555	948720
JDM_Inactive_07	JDM_Inactive_PBMC	F	PBMC	4099088	0	0	1997832	0	1038001	1063255
JDM_Inactive_08	JDM_Inactive_PBMC	F	PBMC	13586402	0	13586402	0	0	0	0
JDM_Muscle_01	JDM_Muscle	F	Muscle	5535606	0	0	0	5535606	0	0
JDM_Muscle_02	JDM_Muscle	F	Muscle	3495959	0	0	0	3495959	0	0
JDM_Muscle_03	JDM_Muscle	F	Muscle	4910936	0	0	0	4910936	0	0
JDM_Muscle_04	JDM_Muscle	F	Muscle	4473954	0	0	0	4473954	0	0
JDM_Skin_01	JDM_Skin	F	Skin	5135251	0	0	0	5135251	0	0
JDM_Skin_02	JDM_Skin	F	Skin	3715358	0	0	0	3715358	0	0
JDM_Skin_03	JDM_Skin	F	Skin	5985745	0	0	0	5985745	0	0
JDM_Skin_04	JDM_Skin	F	Skin	4388676	0	0	0	4388676	0	0
JDM_Untreated_01	JDM_Untreated_PBMC	F	PBMC	13222304	0	13222304	0	0	0	0
JDM_Untreated_02	JDM_Untreated_PBMC	F	PBMC	11611871	0	11611871	0	0	0	0
JDM_Untreated_03	JDM_Untreated_PBMC	F	PBMC	13957026	0	13957026	0	0	0	0
JDM_Untreated_04	JDM_Untreated_PBMC	F	PBMC	3113713	0	0	0	3113713	0	0
JDM_Untreated_05	JDM_Untreated_PBMC	F	PBMC	3428900	0	0	0	3428900	0	0
JDM_Untreated_06	JDM_Untreated_PBMC	F	PBMC	3926271	0	0	0	3926271	0	0
JDM_Untreated_07	JDM_Untreated_PBMC	F	PBMC	6296107	0	0	0	6296107	0	0
JDM_Untreated_08	JDM_Untreated_PBMC	M	PBMC	4832254	0	0	0	4832254	0	0
JDM_Untreated_09	JDM_Untreated_PBMC	F	PBMC	3938519	0	0	0	3938519	0	0
JDM_Untreated_10	JDM_Untreated_PBMC	M	PBMC	9448668	0	0	0	9448668	0	0
JDM_Untreated_11	JDM_Untreated_PBMC	F	PBMC	4237053	0	0	0	4237053	0	0

## Sheet: ST2 Meds Inactive
RGSM	Meds ever used	Meds at sampling	Dose at sampling PO (mg per kg)	Dose at sampling MTX (mg per metersquared)	MTX interval	Dose at sampling HCQ (mg per kg)	HCQ interval	Dose at sampling MMF (mg per kg)	Dose at sampling IVMP (mg per kg)	IVMP interval	Dose at sampling RTX (mg per kg)	RTX note
JDM_Inactive_01	PO; IVMP; MTX; HCQ; MMF	PO; MTX; HCQ; MMF	0.12	2.14	weekly	4.67 or 7	alternate doses daily	23.33
JDM_Inactive_02	PO; IVMP; MTX; IVIG; MMF	None
JDM_Inactive_03	PO; MMF	PO; MMF	0.12					11.54
JDM_Inactive_04	PO; IVMP; MTX	None
JDM_Inactive_05	PO; IVMP; MTX; CSA; MMF	None
JDM_Inactive_06	PO; IVMP; MTX	PO	0.14
JDM_Inactive_07	PO; IVMP; MTX; MMF; CSA; RTX	PO; MMF; RTX + IVMP	0.07					23.29	11.65	twice weekly	11.65	last received 4 months prior to sampling
JDM_Inactive_08	PO; MTX; HCQ	None

## Sheet: ST3 DEG untreat over control
gene_id	symbol	gene_biotype	Untreated/Control FoldChange	pval	qval	baseMean	log2FoldChange	lfcSE	stat
ENSG00000137959	IFI44L	protein_coding	10.341	1.49329e-13	2.67269e-09	1888.78	3.37031	0.456202	7.38775
ENSG00000117525	F3	protein_coding	62.442	1.46954e-12	1.31509e-08	51.6737	5.96444	0.842753	7.07733
ENSG00000115155	OTOF	protein_coding	23.6039	2.97596e-12	1.77546e-08	29.7663	4.56095	0.653539	6.97885
ENSG00000136244	IL6	protein_coding	79.3717	9.99995e-12	4.0843e-08	16.6864	6.31055	0.927136	6.8065
ENSG00000055332	EIF2AK2	protein_coding	2.73855	1.14099e-11	4.0843e-08	1036.74	1.45341	0.214131	6.78749
ENSG00000185745	IFIT1	protein_coding	8.4165	1.78421e-11	5.32229e-08	564.674	3.07322	0.457143	6.72267
ENSG00000137965	IFI44	protein_coding	4.88503	6.01949e-11	1.52789e-07	771	2.28837	0.349729	6.54325
ENSG00000119922	IFIT2	protein_coding	7.91565	6.82933e-11	1.52789e-07	260.733	2.98471	0.457472	6.52436
ENSG00000166016	ABTB2	protein_coding	3.74181	2.94175e-10	5.85016e-07	263.174	1.90374	0.302093	6.30182
ENSG00000138646	HERC5	protein_coding	3.68344	6.91869e-10	1.23831e-06	271.73	1.88105	0.304973	6.16794
ENSG00000055130	CUL1	protein_coding	1.54035	2.70897e-09	4.40774e-06	1033.53	0.623257	0.104778	5.94833
ENSG00000134321	RSAD2	protein_coding	5.91052	5.34624e-09	7.97392e-06	555.919	2.56328	0.439218	5.83602
ENSG00000134326	CMPK2	protein_coding	5.27728	9.13069e-09	1.25708e-05	250.975	2.3998	0.417636	5.74613
ENSG00000234883	MIR155HG	lincRNA	14.7066	1.66992e-08	2.13487e-05	179.023	3.87839	0.687277	5.64312
ENSG00000119917	IFIT3	protein_coding	6.71913	1.87179e-08	2.23342e-05	516.655	2.74827	0.488717	5.62345
ENSG00000157601	MX1	protein_coding	4.26458	2.62662e-08	2.91687e-05	1102.23	2.0924	0.376016	5.56466
ENSG00000253557	AC100849.1	lincRNA	12.2193	2.77053e-08	2.91687e-05	19.2674	3.61108	0.650019	5.55535
ENSG00000184979	USP18	protein_coding	6.05849	5.20216e-08	5.17268e-05	84.3075	2.59896	0.477376	5.44426
ENSG00000135114	OASL	protein_coding	6.8965	7.50219e-08	7.06328e-05	89.807	2.78586	0.517943	5.37871
ENSG00000100024	UPB1	protein_coding	7.98636	7.89282e-08	7.06328e-05	20.915	2.99754	0.558246	5.36956
ENSG00000136689	IL1RN	protein_coding	9.02636	8.66615e-08	7.38604e-05	57.6103	3.17414	0.593001	5.35268
ENSG00000152766	ANKRD22	protein_coding	8.53106	1.39013e-07	0.000112183	58.4033	3.09272	0.587239	5.26655
ENSG00000144290	SLC4A10	protein_coding	-4.2325	1.44162e-07	0.000112183	48.1526	-2.08151	0.395735	-5.25986
ENSG00000255595	AC007368.1	processed_transcript	-5.17528	1.60918e-07	0.000120004	12.4728	-2.37164	0.452636	-5.23961
ENSG00000123610	TNFAIP6	protein_coding	16.5389	2.12415e-07	0.000152072	54.8083	4.04779	0.780202	5.18813
ENSG00000163661	PTX3	protein_coding	8.61153	2.58827e-07	0.000178172	21.4455	3.10627	0.603019	5.1512
ENSG00000105855	ITGB8	protein_coding	12.4254	2.70149e-07	0.000179079	254.726	3.63521	0.706805	5.14316
ENSG00000169245	CXCL10	protein_coding	13.5362	2.91939e-07	0.000183483	114.809	3.75876	0.732904	5.12858
ENSG00000225964	NRIR	antisense	5.22352	2.97296e-07	0.000183483	128.318	2.38502	0.465356	5.12515
ENSG00000233834	AC005083.1	processed_transcript	46.2267	3.11359e-07	0.000185757	5.51382	5.53065	1.08096	5.11644
ENSG00000088827	SIGLEC1	protein_coding	7.04712	4.60042e-07	0.000259636	115.941	2.81703	0.558683	5.04227
ENSG00000111728	ST8SIA1	protein_coding	-3.71521	4.64205e-07	0.000259636	204.137	-1.89344	0.375642	-5.04055
ENSG00000259354	AC025580.2	antisense	12.7841	4.85261e-07	0.000263188	56.3178	3.67628	0.730574	5.03205
ENSG00000196141	SPATS2L	protein_coding	2.81186	5.61674e-07	0.000295672	648.742	1.49153	0.29807	5.00395
ENSG00000165949	IFI27	protein_coding	6.17102	6.53562e-07	0.000334213	108.924	2.62551	0.527775	4.97468
ENSG00000149256	TENM4	protein_coding	-6.1271	1.20458e-06	0.000598878	639.84	-2.6152	0.538675	-4.85488
ENSG00000197121	PGAP1	protein_coding	2.19427	1.28462e-06	0.000621407	318.714	1.13374	0.234142	4.84212
ENSG00000165185	KIAA1958	protein_coding	1.77741	1.32198e-06	0.000622654	420.65	0.829775	0.171568	4.83642
ENSG00000107282	APBA1	protein_coding	-2.19321	1.52394e-06	0.00069937	173.761	-1.13304	0.235654	-4.80807
ENSG00000115267	IFIH1	protein_coding	2.75451	1.65696e-06	0.000741407	637.755	1.46179	0.305093	4.79131
ENSG00000136895	GARNL3	protein_coding	-1.60793	1.76486e-06	0.000770425	148.71	-0.685204	0.143389	-4.77864
ENSG00000093217	XYLB	protein_coding	-2.20392	2.03122e-06	0.000849222	83.1746	-1.14007	0.24	-4.75029
ENSG00000108691	CCL2	protein_coding	15.9006	2.04026e-06	0.000849222	21.9097	3.991	0.840319	4.7494
ENSG00000110436	SLC1A2	protein_coding	8.81984	2.10473e-06	0.000856146	49.8089	3.14075	0.662173	4.7431
ENSG00000081041	CXCL2	protein_coding	21.5816	2.40615e-06	0.000954567	52.269	4.43173	0.939737	4.71593
ENSG00000162594	IL23R	protein_coding	-4.76456	2.45335e-06	0.000954567	7.20524	-2.25234	0.478005	-4.71197
ENSG00000077063	CTTNBP2	protein_coding	-4.23522	2.84735e-06	0.00108429	62.7024	-2.08244	0.444819	-4.68154
ENSG00000236700	LINC01010	lincRNA	19.0886	3.00897e-06	0.00112197	11.971	4.25464	0.911018	4.67021
ENSG00000080573	COL5A3	protein_coding	-4.34122	3.54691e-06	0.00129556	71.9032	-2.1181	0.456851	-4.63631
ENSG00000132530	XAF1	protein_coding	2.82863	4.01477e-06	0.00142979	642.787	1.5001	0.325359	4.61062
ENSG00000067840	PDZD4	protein_coding	-2.78712	4.1008e-06	0.00142979	29.0163	-1.47878	0.32104	-4.60621
ENSG00000272690	LINC02018	lincRNA	-2.21439	4.24685e-06	0.00142979	16.3544	-1.14691	0.249387	-4.59892
ENSG00000112782	CLIC5	protein_coding	-2.3265	4.33691e-06	0.00142979	373.755	-1.21816	0.265131	-4.59455
ENSG00000100220	RTCB	protein_coding	1.53435	4.33853e-06	0.00142979	190.511	0.617629	0.134429	4.59447
ENSG00000108679	LGALS3BP	protein_coding	2.86587	4.39371e-06	0.00142979	152.836	1.51897	0.330799	4.59183
ENSG00000078081	LAMP3	protein_coding	4.30066	4.6233e-06	0.00147764	37.7686	2.10456	0.459391	4.58119
ENSG00000141664	ZCCHC2	protein_coding	1.71824	5.1477e-06	0.00161638	753.244	0.780935	0.171307	4.55868
ENSG00000115008	IL1A	protein_coding	53.0403	5.51752e-06	0.00170263	28.7001	5.72902	1.26076	4.54408
ENSG00000140280	LYSMD2	protein_coding	1.50786	6.03016e-06	0.00181862	106.474	0.592505	0.130931	4.52533
ENSG00000138496	PARP9	protein_coding	2.50789	6.13089e-06	0.00181862	650.815	1.32648	0.29335	4.52182
ENSG00000109320	NFKB1	protein_coding	2.93423	6.19821e-06	0.00181862	2798.99	1.55298	0.343617	4.51951
ENSG00000138035	PNPT1	protein_coding	1.79552	7.9781e-06	0.00226858	302.466	0.844405	0.189084	4.46577
ENSG00000242550	SERPINB10	protein_coding	10.6328	7.98526e-06	0.00226858	22.9434	3.41045	0.763719	4.46558
ENSG00000002549	LAP3	protein_coding	2.08518	8.18924e-06	0.00229017	314.594	1.06017	0.237697	4.46018
ENSG00000259529	AL136295.5	protein_coding	2.18043	9.01766e-06	0.00248283	11.8395	1.12461	0.253321	4.43948
ENSG00000125538	IL1B	protein_coding	14.7491	9.1556e-06	0.00248283	460.684	3.88255	0.875196	4.43621
ENSG00000100906	NFKBIA	protein_coding	4.06847	1.10932e-05	0.00296336	865.29	2.02449	0.460667	4.39469
ENSG00000152778	IFIT5	protein_coding	2.18703	1.16105e-05	0.00301225	189.787	1.12897	0.257475	4.38478
ENSG00000163666	HESX1	protein_coding	4.36528	1.16405e-05	0.00301225	17.3598	2.12607	0.484939	4.38422
ENSG00000102921	N4BP1	protein_coding	1.68976	1.18351e-05	0.00301225	804.427	0.756816	0.172765	4.3806
ENSG00000133106	EPSTI1	protein_coding	3.16841	1.19494e-05	0.00301225	1391.73	1.66376	0.379983	4.37851
ENSG00000163734	CXCL3	protein_coding	26.673	1.22321e-05	0.0030407	6.32685	4.73731	1.08321	4.37341
ENSG00000173801	JUP	protein_coding	2.77738	1.49877e-05	0.00367465	280.022	1.47372	0.340441	4.32887
ENSG00000277632	CCL3	protein_coding	18.2688	1.58589e-05	0.00383571	91.9039	4.19131	0.971019	4.31641
ENSG00000175352	NRIP3	protein_coding	6.14308	1.78017e-05	0.0042482	15.7454	2.61896	0.610365	4.29082
ENSG00000277443	MARCKS	protein_coding	2.46099	1.90963e-05	0.0044408	293.406	1.29924	0.303901	4.2752
ENSG00000276070	CCL4L2	protein_coding	21.5941	1.9105e-05	0.0044408	24.8172	4.43257	1.03683	4.2751
ENSG00000166920	C15orf48	protein_coding	6.39416	1.9525e-05	0.00444201	9.56925	2.67675	0.626837	4.27025
ENSG00000143061	IGSF3	protein_coding	3.39147	1.97596e-05	0.00444201	99.7933	1.76191	0.412858	4.26759
ENSG00000079215	SLC1A3	protein_coding	3.05561	1.98548e-05	0.00444201	180.749	1.61146	0.377699	4.26652
ENSG00000126709	IFI6	protein_coding	3.86179	2.13547e-05	0.00464566	382.752	1.94927	0.458626	4.25023
ENSG00000133477	FAM83F	protein_coding	4.94552	2.16586e-05	0.00464566	105.475	2.30612	0.542991	4.24707
ENSG00000137628	DDX60	protein_coding	2.69619	2.16908e-05	0.00464566	1122.32	1.43092	0.336946	4.24674
ENSG00000126262	FFAR2	protein_coding	6.38448	2.18033e-05	0.00464566	44.3828	2.67457	0.629966	4.24558
ENSG00000138175	ARL3	protein_coding	-1.51851	2.36182e-05	0.00497316	61.9882	-0.602654	0.142552	-4.22761
ENSG00000198010	DLGAP2	protein_coding	-5.10561	2.41644e-05	0.00502901	59.0392	-2.35208	0.55704	-4.22247
ENSG00000132170	PPARG	protein_coding	9.04085	2.51031e-05	0.00516432	359.063	3.17646	0.75381	4.21387
ENSG00000020577	SAMD4A	protein_coding	2.05103	2.71597e-05	0.0054786	1035.99	1.03635	0.246981	4.19606
ENSG00000141682	PMAIP1	protein_coding	3.3615	2.7243e-05	0.0054786	155.373	1.74911	0.416914	4.19537
ENSG00000122641	INHBA	protein_coding	7.77513	2.90984e-05	0.0057867	41.9326	2.95887	0.707793	4.18041
ENSG00000173376	NDNF	protein_coding	6.3509	2.94759e-05	0.00579736	33.1395	2.66696	0.638414	4.17748
ENSG00000179348	GATA2	protein_coding	-3.27232	3.08408e-05	0.00599988	15.6337	-1.71031	0.410426	-4.16717
ENSG00000263952	AP005120.1	antisense	-4.06712	3.27113e-05	0.00613366	14.9713	-2.02401	0.487276	-4.15372
ENSG00000173960	UBXN2A	protein_coding	1.32861	3.28015e-05	0.00613366	168.228	0.409922	0.098703	4.15309
ENSG00000165474	GJB2	protein_coding	12.1563	3.28809e-05	0.00613366	39.0073	3.60363	0.867814	4.15254
ENSG00000148848	ADAM12	protein_coding	-3.10758	3.28993e-05	0.00613366	98.3847	-1.63579	0.393938	-4.15241
ENSG00000160321	ZNF208	protein_coding	-2.70428	3.5315e-05	0.00651616	38.6117	-1.43525	0.346999	-4.13617
ENSG00000152558	TMEM123	protein_coding	1.69452	3.68042e-05	0.00672165	2160.09	0.760874	0.184379	4.12668
ENSG00000086065	CHMP5	protein_coding	1.57966	3.78495e-05	0.00684272	233.8	0.659611	0.160091	4.12023
ENSG00000270069	MIR222HG	lincRNA	3.3048	3.8931e-05	0.00696787	324.511	1.72456	0.41922	4.11373
ENSG00000175356	SCUBE2	protein_coding	3.27406	3.97711e-05	0.00704775	44.8564	1.71108	0.416443	4.10881
ENSG00000165702	GFI1B	protein_coding	-3.04268	4.01928e-05	0.00705266	11.9715	-1.60534	0.39094	-4.10637
ENSG00000260135	MMP2-AS1	lincRNA	10.2088	4.06692e-05	0.00706696	17.8879	3.35174	0.816772	4.10364
ENSG00000111331	OAS3	protein_coding	3.47587	4.1076e-05	0.00706903	530.226	1.79738	0.438241	4.10134
ENSG00000205755	CRLF2	protein_coding	6.86365	4.34228e-05	0.00740172	9.31951	2.77898	0.679711	4.08847
ENSG00000138642	HERC6	protein_coding	2.63603	4.5311e-05	0.00759397	474.853	1.39837	0.342856	4.07858
ENSG00000149289	ZC3H12C	protein_coding	3.35058	4.53992e-05	0.00759397	361.018	1.74441	0.427748	4.07813
ENSG00000100918	REC8	protein_coding	1.63067	4.62572e-05	0.00766585	41.5541	0.705462	0.173172	4.07377
ENSG00000203666	EFCAB2	protein_coding	-1.5938	4.72004e-05	0.0077504	236.89	-0.672466	0.165263	-4.06907
ENSG00000164949	GEM	protein_coding	5.14429	4.91173e-05	0.00796913	18.8102	2.36297	0.582043	4.05979
ENSG00000237693	IRGM	protein_coding	-2.41495	4.97515e-05	0.00796913	14.8919	-1.27199	0.313546	-4.05679
ENSG00000111344	RASAL1	protein_coding	5.46731	5.0177e-05	0.00796913	32.4846	2.45083	0.604427	4.0548
ENSG00000277089	AC243829.4	antisense	4.73092	5.03135e-05	0.00796913	11.6129	2.24212	0.553041	4.05417
ENSG00000160932	LY6E	protein_coding	2.90907	5.24519e-05	0.00823494	203.204	1.54056	0.380909	4.04442
ENSG00000187608	ISG15	protein_coding	3.56136	5.29379e-05	0.00823897	126.743	1.83243	0.453317	4.04226
ENSG00000163739	CXCL1	protein_coding	12.4023	5.41827e-05	0.00836002	4.52653	3.63253	0.899852	4.03681
ENSG00000226640	AL357793.1	lincRNA	-2.94631	5.56565e-05	0.00851401	24.8455	-1.55891	0.386777	-4.03051
ENSG00000149131	SERPING1	protein_coding	3.84288	5.76557e-05	0.00874509	109.862	1.94219	0.482867	4.02221
ENSG00000188993	LRRC66	protein_coding	-2.78051	5.87563e-05	0.00883714	25.4911	-1.47535	0.367208	-4.01775
ENSG00000276085	CCL3L1	protein_coding	14.4397	6.27246e-05	0.00935537	45.859	3.85197	0.962435	4.00232
ENSG00000184014	DENND5A	protein_coding	2.02162	6.36688e-05	0.00938425	1000.11	1.01551	0.253955	3.99878
ENSG00000123700	KCNJ2	protein_coding	5.24096	6.4115e-05	0.00938425	65.8227	2.38983	0.597887	3.99713
ENSG00000184156	KCNQ3	protein_coding	-2.61872	6.45694e-05	0.00938425	41.0351	-1.38886	0.34761	-3.99546
ENSG00000248323	LUCAT1	antisense	5.50991	6.50155e-05	0.00938425	77.1647	2.46203	0.616459	3.99383
ENSG00000164188	RANBP3L	protein_coding	8.88349	7.04112e-05	0.0100503	10.4263	3.15113	0.792758	3.97489
ENSG00000181788	SIAH2	protein_coding	1.50707	7.07529e-05	0.0100503	173.621	0.591744	0.148914	3.97374
ENSG00000122043	LINC00544	lincRNA	-3.1658	7.22438e-05	0.0101813	4.03452	-1.66257	0.418913	-3.96877
ENSG00000143365	RORC	protein_coding	-3.12591	7.48904e-05	0.0104191	56.7467	-1.64428	0.415201	-3.96019
ENSG00000166394	CYB5R2	protein_coding	5.69363	7.5096e-05	0.0104191	9.31621	2.50935	0.633748	3.95953
ENSG00000169504	CLIC4	protein_coding	2.12028	8.50375e-05	0.0117077	612.247	1.08425	0.275909	3.92974
ENSG00000174473	GALNTL6	protein_coding	-2.75897	8.72695e-05	0.0119233	135.143	-1.46413	0.373169	-3.92351
ENSG00000107779	BMPR1A	protein_coding	-1.84414	8.82566e-05	0.0119402	530.726	-0.882949	0.225196	-3.9208
ENSG00000037280	FLT4	protein_coding	-2.51349	8.87275e-05	0.0119402	29.8763	-1.32969	0.339249	-3.91951
ENSG00000111644	ACRBP	protein_coding	-1.93608	8.98278e-05	0.011998	20.5366	-0.95314	0.243363	-3.91654
ENSG00000103569	AQP9	protein_coding	5.3731	9.09877e-05	0.0120629	634.802	2.42575	0.619851	3.91345
ENSG00000139926	FRMD6	protein_coding	2.41356	9.25003e-05	0.0121733	632.889	1.27116	0.32515	3.90947
ENSG00000144802	NFKBIZ	protein_coding	2.14503	9.613e-05	0.0125043	2003.07	1.101	0.282296	3.90016
ENSG00000127074	RGS13	protein_coding	3.54585	9.7001e-05	0.0125043	11.8284	1.82613	0.468483	3.89797
ENSG00000177409	SAMD9L	protein_coding	2.58719	9.71116e-05	0.0125043	1022.27	1.37139	0.351845	3.8977
ENSG00000154736	ADAMTS5	protein_coding	-3.06559	9.96695e-05	0.012742	90.8626	-1.61616	0.415317	-3.8914
ENSG00000185483	ROR1	protein_coding	2.65842	0.000106935	0.0135739	463.064	1.41057	0.364085	3.87429
ENSG00000253522	MIR3142HG	lincRNA	3.93171	0.000110022	0.0137565	29.8409	1.97516	0.510726	3.86735
ENSG00000206561	COLQ	protein_coding	-2.03484	0.000110318	0.0137565	106.296	-1.02491	0.265061	-3.8667
ENSG00000249816	LINC00964	lincRNA	5.69714	0.00011068	0.0137565	16.8212	2.51024	0.649328	3.8659
ENSG00000274286	ADRA2B	protein_coding	14.7056	0.000115589	0.0142677	3.85628	3.8783	1.00597	3.8553
ENSG00000087258	GNAO1	protein_coding	-2.43827	0.000120435	0.014764	35.6393	-1.28586	0.334402	-3.84524
ENSG00000278384	AL354822.1	protein_coding	-4.90715	0.000124062	0.0150697	8.58184	-2.29488	0.597944	-3.83796
ENSG00000115415	STAT1	protein_coding	2.3007	0.000124612	0.0150697	2561.37	1.20207	0.313295	3.83687
ENSG00000104549	SQLE	protein_coding	1.98448	0.000127217	0.0152814	67.98	0.988758	0.258041	3.83178
ENSG00000146411	SLC2A12	protein_coding	2.50083	0.000130208	0.0155364	53.5729	1.32241	0.345631	3.82607
ENSG00000136237	RAPGEF5	protein_coding	2.07123	0.000137113	0.016252	466.738	1.05049	0.275479	3.81332
ENSG00000120539	MASTL	protein_coding	1.57384	0.000140879	0.0165813	144.189	0.654287	0.171881	3.80662
ENSG00000198695	MT-ND6	protein_coding	-3.14625	0.000141745	0.0165813	1215.5	-1.65363	0.434583	-3.8051
ENSG00000218357	LINC01644	lincRNA	-4.51397	0.000144529	0.0166345	4.67487	-2.1744	0.572167	-3.80029
ENSG00000180229	HERC2P3	transcribed_unprocessed_pseudogene	-2.62588	0.000144606	0.0166345	142.027	-1.3928	0.366512	-3.80015
ENSG00000178803	ADORA2A-AS1	antisense	4.53204	0.000144988	0.0166345	14.1136	2.18016	0.573802	3.7995
ENSG00000127863	TNFRSF19	protein_coding	2.53904	0.000147267	0.01669	383.215	1.34428	0.354165	3.79563
ENSG00000138821	SLC39A8	protein_coding	2.69983	0.000147336	0.01669	338.49	1.43287	0.377515	3.79552
ENSG00000276850	AC245041.2	lincRNA	7.64799	0.00014838	0.0167026	110.857	2.93508	0.773659	3.79376
ENSG00000136048	DRAM1	protein_coding	3.10261	0.000156682	0.0175269	207.901	1.63348	0.432111	3.78023
ENSG00000160710	ADAR	protein_coding	1.57089	0.000157698	0.0175309	1158.64	0.65158	0.172438	3.77862
ENSG00000234518	PTGES3P1	processed_pseudogene	2.27113	0.000161158	0.017805	18.1819	1.18341	0.313634	3.77321
ENSG00000130589	HELZ2	protein_coding	2.44432	0.000171767	0.0188607	169.376	1.28943	0.343182	3.75728
ENSG00000236213	AC006369.1	antisense	-2.1583	0.00017355	0.0189402	103.427	-1.1099	0.295602	-3.7547
ENSG00000137200	CMTR1	protein_coding	1.39159	0.000178234	0.0193335	305.369	0.476731	0.127195	3.74802
ENSG00000196878	LAMB3	protein_coding	5.50495	0.000180505	0.0194454	53.7566	2.46073	0.657098	3.74485
ENSG00000143217	NECTIN4	protein_coding	5.27918	0.000181438	0.0194454	68.5763	2.40031	0.641186	3.74355
ENSG00000179869	ABCA13	protein_coding	2.76627	0.000183956	0.0195979	19.367	1.46794	0.392488	3.74009
ENSG00000136147	PHF11	protein_coding	1.43178	0.000188145	0.0199255	570.694	0.517805	0.138657	3.73442
ENSG00000109756	RAPGEF2	protein_coding	1.98371	0.000190365	0.0200299	1704.81	0.988202	0.264829	3.73147
ENSG00000010030	ETV7	protein_coding	4.02621	0.000191368	0.0200299	25.0549	2.00942	0.538698	3.73015
ENSG00000073146	MOV10L1	protein_coding	-6.61761	0.000193475	0.0201326	13.4103	-2.72631	0.731427	-3.72739
ENSG00000255733	IFNG-AS1	antisense	-2.32973	0.000196133	0.0202257	642.251	-1.22016	0.327653	-3.72395
ENSG00000204136	GGTA1P	transcribed_unitary_pseudogene	-2.55976	0.00019663	0.0202257	37.1963	-1.35601	0.364194	-3.72331
ENSG00000197632	SERPINB2	protein_coding	10.4834	0.000199465	0.020277	80.3475	3.39003	0.911374	3.71969
ENSG00000095951	HIVEP1	protein_coding	1.60569	0.000200039	0.020277	1292.27	0.683195	0.183706	3.71897
ENSG00000153253	SCN3A	protein_coding	2.28815	0.000200527	0.020277	69.1587	1.19418	0.321159	3.71835
ENSG00000205837	LINC00487	lincRNA	6.02977	0.000205261	0.0205867	7.74063	2.5921	0.698218	3.71245
ENSG00000070182	SPTB	protein_coding	-2.70922	0.00020589	0.0205867	522.364	-1.43788	0.387394	-3.71168
ENSG00000123728	RAP2C	protein_coding	1.73375	0.000216132	0.0214907	215.021	0.793894	0.214602	3.69937
ENSG00000230943	LINC02541	lincRNA	4.90004	0.000217468	0.0215041	28.3242	2.29279	0.620041	3.69781
ENSG00000140986	RPL3L	protein_coding	-6.91126	0.000223056	0.0219355	77.0008	-2.78895	0.755534	-3.69136
ENSG00000182901	RGS7	protein_coding	-2.2063	0.000225803	0.0219668	72.7859	-1.14163	0.309531	-3.68825
ENSG00000170558	CDH2	protein_coding	-4.94644	0.000226426	0.0219668	24.1741	-2.30639	0.625454	-3.68755
ENSG00000139572	GPR84	protein_coding	5.61322	0.000227056	0.0219668	5.1947	2.48883	0.675058	3.68684
ENSG00000124225	PMEPA1	protein_coding	1.99905	0.00022913	0.0220482	155.135	0.999312	0.271219	3.68452
ENSG00000111335	OAS2	protein_coding	2.58268	0.000232093	0.0222139	428.415	1.36887	0.371849	3.68125
ENSG00000173193	PARP14	protein_coding	2.02207	0.000241626	0.0230033	2254.63	1.01583	0.27672	3.67098
ENSG00000224982	TMEM233	protein_coding	-6.61329	0.000248934	0.0235736	104.044	-2.72537	0.743954	-3.66335
ENSG00000145824	CXCL14	protein_coding	5.28086	0.0002505	0.0235816	190.412	2.40077	0.655636	3.66175
ENSG00000170542	SERPINB9	protein_coding	1.80873	0.000251653	0.0235816	300.149	0.854977	0.233564	3.66057
ENSG00000085733	CTTN	protein_coding	-2.12226	0.000254646	0.0237378	239.498	-1.0856	0.296812	-3.65754
ENSG00000176444	CLK2	protein_coding	-1.30425	0.000257501	0.0238795	110.646	-0.383224	0.104858	-3.65468
ENSG00000134070	IRAK2	protein_coding	3.18147	0.000260885	0.0240686	116.973	1.66969	0.457284	3.65133
ENSG00000229980	TOB1-AS1	processed_transcript	-2.26379	0.000262401	0.0240844	15.4402	-1.17874	0.322956	-3.64984
ENSG00000170089	AC106795.1	transcribed_unprocessed_pseudogene	-1.70754	0.00026401	0.0240927	150.015	-0.771923	0.211586	-3.64827
ENSG00000197329	PELI1	protein_coding	2.34443	0.000265184	0.0240927	1971.49	1.22923	0.337041	3.64713
ENSG00000243753	HLA-L	transcribed_unprocessed_pseudogene	2.0265	0.000275235	0.0248796	63.7509	1.01899	0.28013	3.63756
ENSG00000163629	PTPN13	protein_coding	-2.24309	0.000276959	0.0249096	721.907	-1.16549	0.320546	-3.63595
ENSG00000113645	WWC1	protein_coding	-2.22022	0.000279746	0.0250345	145.705	-1.15071	0.316705	-3.63337
ENSG00000205189	ZBTB10	protein_coding	2.01915	0.000286225	0.0254869	453.874	1.01375	0.279465	3.62746
ENSG00000166979	EVA1C	protein_coding	-1.53216	0.000287782	0.0254986	213.078	-0.615563	0.169761	-3.62606
ENSG00000133142	TCEAL4	protein_coding	-1.9678	0.000292059	0.0257501	60.454	-0.976585	0.269608	-3.62224
ENSG00000122257	RBBP6	protein_coding	1.2652	0.000299264	0.0260565	866.215	0.339369	0.0938536	3.61594
ENSG00000156232	WHAMM	protein_coding	1.62328	0.000299277	0.0260565	403.029	0.698915	0.193288	3.61593
ENSG00000251230	MIR3945HG	lincRNA	7.90738	0.000301322	0.0260565	29.1551	2.9832	0.82542	3.61416
ENSG00000275302	CCL4	protein_coding	5.89569	0.000301358	0.0260565	36.839	2.55966	0.708237	3.61413
ENSG00000108924	HLF	protein_coding	-2.59517	0.000306985	0.0264155	127.881	-1.37583	0.381186	-3.60933
ENSG00000235237	Z82188.2	antisense	-3.12072	0.000312568	0.0267672	3.38902	-1.64188	0.455488	-3.60465
ENSG00000157077	ZFYVE9	protein_coding	-1.63883	0.000315495	0.0268892	272.957	-0.712664	0.197839	-3.60223
ENSG00000080561	MID2	protein_coding	-1.8137	0.000320194	0.0271603	121.403	-0.858936	0.2387	-3.59839
ENSG00000113734	BNIP1	protein_coding	1.63849	0.000324156	0.0273667	39.4382	0.712364	0.198144	3.59519
ENSG00000166889	PATL1	protein_coding	1.49428	0.000336821	0.0283024	320.312	0.579453	0.161624	3.5852
ENSG00000188786	MTF1	protein_coding	1.47076	0.000346198	0.0289544	212.849	0.556562	0.15555	3.57803
ENSG00000059378	PARP12	protein_coding	1.84758	0.000357521	0.0297456	512.7	0.88564	0.248106	3.5696
ENSG00000197818	SLC9A8	protein_coding	1.67055	0.000358981	0.0297456	390.581	0.740321	0.207458	3.56854
ENSG00000172738	TMEM217	protein_coding	3.0885	0.000364626	0.0300741	12.0114	1.62691	0.456427	3.56445
ENSG00000132669	RIN2	protein_coding	2.44395	0.000374699	0.0305407	587.872	1.28922	0.362415	3.55729
ENSG00000224848	AL589843.1	lincRNA	-2.45097	0.000377097	0.0305407	14.4596	-1.29335	0.363749	-3.55561
ENSG00000121797	CCRL2	protein_coding	3.55015	0.000380095	0.0305407	14.4375	1.82788	0.514384	3.55353
ENSG00000225138	SLC9A3-AS1	processed_transcript	-2.26737	0.000380851	0.0305407	39.9056	-1.18102	0.332399	-3.55301
ENSG00000132122	SPATA6	protein_coding	-1.75317	0.000381518	0.0305407	315.123	-0.809966	0.227996	-3.55255
ENSG00000130304	SLC27A1	protein_coding	-1.92851	0.000381548	0.0305407	82.6733	-0.947487	0.266708	-3.55253
ENSG00000134108	ARL8B	protein_coding	1.77693	0.000382228	0.0305407	745.073	0.82939	0.233495	3.55206
ENSG00000210049	MT-TF	Mt_tRNA	-5.68645	0.000385715	0.0306823	8.79794	-2.50753	0.706412	-3.54967
ENSG00000128918	ALDH1A2	protein_coding	2.84749	0.000394248	0.0311467	140.149	1.50969	0.425997	3.5439
ENSG00000162433	AK4	protein_coding	3.44746	0.000395033	0.0311467	89.2254	1.78553	0.503907	3.54338
ENSG00000173918	C1QTNF1	protein_coding	7.07598	0.000399399	0.0313293	30.8467	2.82293	0.797329	3.54048
ENSG00000138670	RASGEF1B	protein_coding	2.85874	0.000400849	0.0313293	1308.44	1.51538	0.42813	3.53952
ENSG00000213281	NRAS	protein_coding	1.49374	0.000402739	0.0313401	215.731	0.578932	0.16362	3.53828
ENSG00000132274	TRIM22	protein_coding	1.81186	0.000413811	0.0320623	1300.97	0.857474	0.242834	3.53112
ENSG00000150672	DLG2	protein_coding	-1.63217	0.000425526	0.0328279	1388.89	-0.70679	0.20058	-3.52372
ENSG00000150782	IL18	protein_coding	3.18831	0.000432363	0.0332122	98.6351	1.67279	0.475293	3.5195
ENSG00000151247	EIF4E	protein_coding	1.52132	0.000439208	0.0335937	315.121	0.605327	0.172196	3.51533
ENSG00000163840	DTX3L	protein_coding	1.91449	0.000446406	0.033999	560.377	0.93696	0.266863	3.51101
ENSG00000234336	JAZF1-AS1	antisense	1.91208	0.000450489	0.0341646	14.6352	0.935139	0.266528	3.50859
ENSG00000177294	FBXO39	protein_coding	2.41667	0.000457146	0.0345232	21.6254	1.27302	0.363233	3.50469
ENSG00000197520	FAM177B	protein_coding	1.68703	0.000463508	0.0348566	16.5063	0.754486	0.215505	3.501
ENSG00000231079	AC105402.3	antisense	-5.38776	0.000465684	0.0348737	9.15189	-2.42968	0.694244	-3.49976
ENSG00000226124	FTCDNL1	protein_coding	-1.91808	0.000469245	0.0349791	141.623	-0.939664	0.26865	-3.49772
ENSG00000230659	AL451074.4	processed_pseudogene	-2.8477	0.000471	0.0349791	6.8932	-1.5098	0.431774	-3.49673
ENSG00000272886	DCP1A	protein_coding	1.38247	0.000479498	0.0354631	445.211	0.46725	0.133807	3.49196
ENSG00000092199	HNRNPC	protein_coding	1.53631	0.000494922	0.0364531	2345.43	0.619468	0.17783	3.48349
ENSG00000100209	HSCB	protein_coding	-1.59578	0.000497627	0.0365022	26.2118	-0.674258	0.193639	-3.48203
ENSG00000131979	GCH1	protein_coding	2.23762	0.000517654	0.0378162	320.98	1.16197	0.334721	3.47145
ENSG00000117228	GBP1	protein_coding	2.62233	0.000522182	0.0379919	294.414	1.39085	0.400923	3.46911
ENSG00000099282	TSPAN15	protein_coding	-2.39477	0.00053235	0.0385574	52.0451	-1.25989	0.363717	-3.46393
ENSG00000126785	RHOJ	protein_coding	-4.3365	0.000534263	0.0385574	101.971	-2.11653	0.61119	-3.46296
ENSG00000088881	EBF4	protein_coding	-1.9582	0.000538166	0.0386067	18.117	-0.969529	0.28013	-3.461
ENSG00000000971	CFH	protein_coding	-2.35917	0.000539259	0.0386067	505.388	-1.23828	0.357838	-3.46046
ENSG00000124313	IQSEC2	protein_coding	-1.72873	0.000557865	0.0397796	67.2145	-0.789713	0.228815	-3.45131
ENSG00000169031	COL4A3	protein_coding	-2.35276	0.000571886	0.0406175	227.977	-1.23435	0.358344	-3.44461
ENSG00000143363	PRUNE1	protein_coding	-1.46531	0.000574888	0.0406693	62.101	-0.551206	0.160086	-3.44319
ENSG00000182168	UNC5C	protein_coding	2.91097	0.000579916	0.0407131	164.465	1.5415	0.448001	3.44084
ENSG00000106462	EZH2	protein_coding	2.18265	0.000582912	0.0407131	393.424	1.12608	0.327403	3.43944
ENSG00000181381	DDX60L	protein_coding	1.91929	0.000583242	0.0407131	1695.66	0.940571	0.273478	3.43929
ENSG00000175895	PLEKHF2	protein_coding	1.61687	0.000586097	0.0407131	408.821	0.693204	0.201632	3.43797
ENSG00000154640	BTG3	protein_coding	2.02902	0.00058688	0.0407131	185.008	1.02078	0.296946	3.43761
ENSG00000166444	ST5	protein_coding	-1.95402	0.0005968	0.0412414	175.821	-0.966449	0.281512	-3.43306
ENSG00000133216	EPHB2	protein_coding	2.62916	0.000600976	0.041338	73.6424	1.3946	0.40645	3.43117
ENSG00000124466	LYPD3	protein_coding	3.91072	0.000605632	0.041338	39.0528	1.96743	0.57375	3.42908
ENSG00000176783	RUFY1	protein_coding	-1.27463	0.000606876	0.041338	321.634	-0.350083	0.102109	-3.42852
ENSG00000132938	MTUS2	protein_coding	-2.18103	0.000607436	0.041338	20.0813	-1.12501	0.328156	-3.42827
ENSG00000186197	EDARADD	protein_coding	-2.04294	0.000610353	0.0413792	38.6606	-1.03065	0.300747	-3.42697
ENSG00000138798	EGF	protein_coding	-2.40151	0.000621673	0.0419875	330.061	-1.26394	0.36936	-3.42198
ENSG00000165029	ABCA1	protein_coding	2.58031	0.000624435	0.0420156	1179.61	1.36754	0.399777	3.42077
ENSG00000124006	OBSL1	protein_coding	-3.89781	0.000638876	0.0428262	86.2144	-1.96266	0.574794	-3.41455
ENSG00000157168	NRG1	protein_coding	-3.15465	0.000646302	0.0430071	295.205	-1.65748	0.485865	-3.4114
ENSG00000108797	CNTNAP1	protein_coding	-2.29539	0.00065107	0.0430071	16.5792	-1.19874	0.351599	-3.4094
ENSG00000243777	AP000942.1	processed_pseudogene	-4.90163	0.000653021	0.0430071	6.73999	-2.29326	0.672791	-3.40858
ENSG00000130164	LDLR	protein_coding	2.15884	0.000653257	0.0430071	145.496	1.11026	0.325733	3.40848
ENSG00000119242	CCDC92	protein_coding	-1.34093	0.000653589	0.0430071	212.313	-0.423235	0.124176	-3.40834
ENSG00000267296	CEBPA-DT	antisense	-3.47856	0.000659458	0.0432344	6.39952	-1.79849	0.528051	-3.4059
ENSG00000133069	TMCC2	protein_coding	-2.16083	0.000664152	0.0432926	21.3935	-1.11158	0.326556	-3.40397
ENSG00000148926	ADM	protein_coding	3.15371	0.000667375	0.0432926	31.6422	1.65705	0.486988	3.40264
ENSG00000165997	ARL5B	protein_coding	1.88047	0.000669085	0.0432926	224.695	0.911094	0.267816	3.40194
ENSG00000131773	KHDRBS3	protein_coding	2.93673	0.000670022	0.0432926	102.386	1.55421	0.456911	3.40156
ENSG00000124145	SDC4	protein_coding	2.56509	0.000673056	0.0433322	183.143	1.35901	0.399671	3.40033
ENSG00000171889	MIR31HG	sense_overlapping	-2.30403	0.000684796	0.04393	44.9904	-1.20416	0.354624	-3.3956
ENSG00000254119	AC025524.2	lincRNA	3.6337	0.000699399	0.0446797	14.0839	1.86144	0.549127	3.38981
ENSG00000283648	AC006974.2	lincRNA	8.03128	0.000701475	0.0446797	5.87846	3.00563	0.886878	3.389
ENSG00000124201	ZNFX1	protein_coding	1.53928	0.000718576	0.0454112	572.472	0.622252	0.183968	3.38239
ENSG00000171659	GPR34	protein_coding	-2.97232	0.000719507	0.0454112	16.1827	-1.57159	0.464687	-3.38204
ENSG00000170579	DLGAP1	protein_coding	2.17806	0.000720571	0.0454112	170.751	1.12304	0.332101	3.38163
ENSG00000051596	THOC3	protein_coding	-1.80044	0.00073496	0.0460122	38.628	-0.848353	0.251275	-3.37619
ENSG00000121060	TRIM25	protein_coding	1.7118	0.000736098	0.0460122	419.054	0.775511	0.229729	3.37577
ENSG00000187240	DYNC2H1	protein_coding	-1.57598	0.00073782	0.0460122	337.545	-0.656253	0.194438	-3.37513
ENSG00000047648	ARHGAP6	protein_coding	-1.86874	0.000740897	0.0460437	433.845	-0.902068	0.26736	-3.37398
ENSG00000138685	FGF2	protein_coding	-3.96176	0.000777917	0.048177	96.8405	-1.98614	0.59102	-3.36053
ENSG00000258441	LINC00641	processed_transcript	1.54502	0.00078575	0.0484943	164.593	0.627626	0.186918	3.35777
ENSG00000158856	DMTN	protein_coding	-2.07431	0.000802467	0.0491029	40.7497	-1.05263	0.314036	-3.35194
ENSG00000125245	GPR18	protein_coding	1.71481	0.000802562	0.0491029	27.6387	0.778047	0.232121	3.35191
ENSG00000235257	ITGA9-AS1	processed_transcript	-1.97224	0.000804072	0.0491029	108.33	-0.979836	0.292367	-3.35139
ENSG00000112149	CD83	protein_coding	3.18762	0.000810466	0.0491029	1358.8	1.67248	0.499368	3.3492
ENSG00000163347	CLDN1	protein_coding	5.43381	0.00081165	0.0491029	176.005	2.44196	0.729208	3.34879
ENSG00000151725	CENPU	protein_coding	2.50344	0.000812072	0.0491029	54.8563	1.32391	0.395357	3.34865
ENSG00000130340	SNX9	protein_coding	2.13305	0.000820453	0.0494413	1410.34	1.09292	0.326653	3.3458
ENSG00000087074	PPP1R15A	protein_coding	2.63035	0.000824929	0.0494413	620.864	1.39526	0.417206	3.34429
ENSG00000206995	RF00019	misc_RNA	-3.24717	0.000825956	0.0494413	15.4975	-1.69918	0.508137	-3.34395
ENSG00000188157	AGRN	protein_coding	2.19118	0.000836754	0.0498954	80.4899	1.13171	0.3388	3.34034
ENSG00000138002	IFT172	protein_coding	-1.46396	0.000839116	0.0498954	83.4392	-0.549874	0.164655	-3.33956
ENSG00000184838	PRR16	protein_coding	2.44741	0.000866261	0.0513389	231.126	1.29126	0.387683	3.33071
ENSG00000126005	MMP24OS	protein_coding	-1.53772	0.000873867	0.0516187	161.638	-0.620796	0.186522	-3.32827
ENSG00000168143	FAM83B	protein_coding	4.52865	0.000885531	0.0521356	244.259	2.17908	0.655446	3.32458
ENSG00000162645	GBP2	protein_coding	2.03824	0.000896041	0.0525815	1086.86	1.02732	0.309316	3.32128
ENSG00000198937	CCDC167	protein_coding	-1.95655	0.000901418	0.0527241	15.7783	-0.968312	0.291694	-3.31961
ENSG00000163697	APBB2	protein_coding	1.55714	0.000913767	0.0531831	696.142	0.638898	0.192682	3.31581
ENSG00000142089	IFITM3	protein_coding	2.81412	0.000915209	0.0531831	54.3829	1.49268	0.450231	3.31537
ENSG00000147642	SYBU	protein_coding	-2.62044	0.000927007	0.0535758	57.6883	-1.38981	0.419655	-3.31179
ENSG00000205413	SAMD9	protein_coding	1.94484	0.000927953	0.0535758	754.459	0.959651	0.289793	3.31151
ENSG00000116514	RNF19B	protein_coding	2.17757	0.000940205	0.0541086	218.366	1.12272	0.339413	3.30783
ENSG00000210107	MT-TQ	Mt_tRNA	-3.64773	0.000945433	0.0542351	10.9679	-1.867	0.564682	-3.30628
ENSG00000210112	MT-TM	Mt_tRNA	-3.1343	0.0010085	0.0576682	5.95347	-1.64814	0.501238	-3.28814
ENSG00000246859	STARD4-AS1	antisense	1.96825	0.00101847	0.0579655	46.5344	0.976915	0.297353	3.28537
ENSG00000100095	SEZ6L	protein_coding	-1.96158	0.00102018	0.0579655	51.3544	-0.972013	0.295903	-3.2849
ENSG00000198833	UBE2J1	protein_coding	1.49941	0.00102713	0.0581757	408.416	0.584391	0.178006	3.28299
ENSG00000260086	AC007611.1	lincRNA	-1.99455	0.00103139	0.0582327	11.4292	-0.996065	0.30351	-3.28182
ENSG00000197852	INKA2	protein_coding	-1.55733	0.00104438	0.0587806	68.1494	-0.639074	0.194941	-3.27829
ENSG00000253535	AC120193.1	antisense	2.45745	0.00105321	0.0590923	257.867	1.29716	0.39597	3.27591
ENSG00000140379	BCL2A1	protein_coding	3.50614	0.00107177	0.0598699	159.053	1.80988	0.553316	3.27098
ENSG00000226674	TEX41	lincRNA	2.67426	0.00107676	0.0598699	188.258	1.41914	0.434033	3.26966
ENSG00000143882	ATP6V1C2	protein_coding	3.74823	0.00107711	0.0598699	64.2797	1.90621	0.583016	3.26957
ENSG00000154188	ANGPT1	protein_coding	-2.52667	0.00108423	0.0599599	336.795	-1.33724	0.409229	-3.26771
ENSG00000173214	MFSD4B	protein_coding	-1.39575	0.00108808	0.0599599	76.5505	-0.481036	0.147254	-3.2667
ENSG00000170100	ZNF778	protein_coding	-1.43656	0.00108878	0.0599599	51.5275	-0.522618	0.159992	-3.26652
ENSG00000228063	LYPLAL1-DT	antisense	-2.05122	0.0011047	0.0606498	11.3392	-1.03648	0.317704	-3.26241
ENSG00000136155	SCEL	protein_coding	3.88176	0.00111955	0.0611576	387.04	1.95671	0.600472	3.25862
ENSG00000261971	MMP25-AS1	antisense	-1.79889	0.00112078	0.0611576	31.7543	-0.847107	0.259984	-3.25831
ENSG00000197182	MIRLET7BHG	lincRNA	-1.4991	0.00112641	0.0612782	482.464	-0.584093	0.179341	-3.25689
ENSG00000164904	ALDH7A1	protein_coding	-2.03796	0.00113673	0.0616518	75.9976	-1.02712	0.31562	-3.2543
ENSG00000232442	MHENCR	antisense	-1.69788	0.00114263	0.0617851	23.9185	-0.763733	0.234791	-3.25283
ENSG00000182782	HCAR2	protein_coding	5.27562	0.00115125	0.0620636	8.91174	2.39934	0.738102	3.25069
ENSG00000260778	AC009065.4	lincRNA	-2.23506	0.00116732	0.0626144	6.07624	-1.16031	0.357377	-3.24675
ENSG00000107317	PTGDS	protein_coding	-2.34351	0.00116847	0.0626144	25.2689	-1.22867	0.378464	-3.24647
ENSG00000282022	AC006581.2	antisense	-2.11622	0.00118157	0.0631275	8.10064	-1.08149	0.333454	-3.24329
ENSG00000197461	PDGFA	protein_coding	-2.04296	0.00119744	0.0637851	79.3963	-1.03066	0.318155	-3.23949
ENSG00000116147	TNR	protein_coding	-3.02673	0.00121201	0.0643694	15.1314	-1.59776	0.493739	-3.23604
ENSG00000254275	LINC00824	processed_transcript	-3.05526	0.00122301	0.0647614	4.66675	-1.6113	0.49832	-3.23346
ENSG00000185630	PBX1	protein_coding	-1.93212	0.00125167	0.0657894	1045.52	-0.950188	0.294464	-3.22684
ENSG00000227240	AL356272.1	lincRNA	-2.75836	0.00125226	0.0657894	8.96031	-1.46381	0.453656	-3.2267
ENSG00000042317	SPATA7	protein_coding	-1.44049	0.00125345	0.0657894	88.683	-0.526558	0.163202	-3.22643
ENSG00000171388	APLN	protein_coding	-10.8745	0.0012748	0.0667143	8.42459	-3.44288	1.06869	-3.22159
ENSG00000148841	ITPRIP	protein_coding	1.77469	0.00128071	0.0668282	274.143	0.827567	0.256987	3.22027
ENSG00000151012	SLC7A11	protein_coding	4.53095	0.00128609	0.0669143	82.1633	2.17981	0.677157	3.21906
ENSG00000146859	TMEM140	protein_coding	1.53701	0.00130014	0.0674487	279.083	0.620129	0.192829	3.21595
ENSG00000100564	PIGH	protein_coding	1.44967	0.00131465	0.0680046	55.9722	0.53572	0.166748	3.21276
ENSG00000114770	ABCC5	protein_coding	-1.4114	0.00132483	0.0683338	260.302	-0.49713	0.154843	-3.21055
ENSG00000184319	RPL23AP82	transcribed_unprocessed_pseudogene	-1.66432	0.00135908	0.0698056	50.1217	-0.73493	0.229436	-3.2032
ENSG00000162711	NLRP3	protein_coding	3.21262	0.00136117	0.0698056	663.504	1.68375	0.525719	3.20276
ENSG00000113721	PDGFRB	protein_coding	2.43624	0.00138147	0.0706446	169.19	1.28466	0.401645	3.19849
ENSG00000117009	KMO	protein_coding	2.06706	0.00138702	0.0707261	152.126	1.04758	0.327641	3.19734
ENSG00000143520	FLG2	protein_coding	8.46076	0.00140489	0.0714336	657.205	3.08079	0.964662	3.19365
ENSG00000164825	DEFB1	protein_coding	8.2339	0.00141471	0.0717294	10.6496	3.04158	0.952984	3.19163
ENSG00000183486	MX2	protein_coding	2.2834	0.00143505	0.0723812	680.166	1.19119	0.373704	3.18751
ENSG00000162654	GBP4	protein_coding	1.90606	0.00143565	0.0723812	294.96	0.930592	0.291961	3.18739
ENSG00000150455	TIRAP	protein_coding	-1.36004	0.00144422	0.0726088	48.3584	-0.443648	0.139264	-3.18566
ENSG00000120664	SPART-AS1	antisense	2.06158	0.00145302	0.0728464	11.1235	1.04375	0.32782	3.18391
ENSG00000164920	OSR2	protein_coding	6.97742	0.00146396	0.07319	7.36776	2.80269	0.88087	3.18173
ENSG00000165694	FRMD7	protein_coding	12.853	0.0014753	0.0734062	3.31795	3.68403	1.15868	3.1795
ENSG00000232022	FAAHP1	transcribed_unprocessed_pseudogene	-3.14633	0.00147649	0.0734062	5.4238	-1.65367	0.520142	-3.17926
ENSG00000223969	AC002456.1	antisense	2.94631	0.00148358	0.0735546	6.24037	1.55891	0.49055	3.17788
ENSG00000169155	ZBTB43	protein_coding	1.78137	0.00149393	0.0738629	291.495	0.83299	0.262288	3.17586
ENSG00000255521	AL356215.1	antisense	3.3303	0.00150296	0.0741048	3.66653	1.73565	0.546815	3.17411
ENSG00000198585	NUDT16	protein_coding	-1.53111	0.00150958	0.074163	115.599	-0.614574	0.193699	-3.17284
ENSG00000109339	MAPK10	protein_coding	-2.39924	0.00151243	0.074163	138.11	-1.26258	0.398002	-3.17229
ENSG00000188313	PLSCR1	protein_coding	2.00559	0.0015355	0.0750886	758.823	1.00403	0.316939	3.16789
ENSG00000132570	PCBD2	protein_coding	-1.50935	0.00154933	0.0754009	366.153	-0.59393	0.187639	-3.16528
ENSG00000162104	ADCY9	protein_coding	-1.49072	0.00155031	0.0754009	336.8	-0.576008	0.181987	-3.1651
ENSG00000130294	KIF1A	protein_coding	-7.22619	0.00156847	0.0760415	7.8706	-2.85323	0.902435	-3.16171
ENSG00000147576	ADHFE1	protein_coding	-1.53137	0.00157198	0.0760415	108.013	-0.614823	0.194499	-3.16106
ENSG00000130725	UBE2M	protein_coding	-1.55341	0.00157674	0.0760661	49.7334	-0.635441	0.201078	-3.16018
ENSG00000120370	GORAB	protein_coding	1.53221	0.0015833	0.0761773	119.37	0.615617	0.194879	3.15897
ENSG00000225492	GBP1P1	transcribed_unprocessed_pseudogene	2.96371	0.00159728	0.0766436	34.9436	1.5674	0.496579	3.1564
ENSG00000112941	TENT4A	protein_coding	1.26664	0.00161508	0.0772908	549.592	0.341009	0.108148	3.15317
ENSG00000122861	PLAU	protein_coding	5.21137	0.0016223	0.0774291	19.8407	2.38166	0.755636	3.15187
ENSG00000180190	TDRP	protein_coding	-2.4728	0.00166239	0.0791317	37.0736	-1.30614	0.415344	-3.14473
ENSG00000198478	SH3BGRL2	protein_coding	-2.06015	0.00167256	0.0794046	168.017	-1.04275	0.331774	-3.14295
ENSG00000120278	PLEKHG1	protein_coding	1.78256	0.00169126	0.0800797	598.849	0.833951	0.265616	3.13969
ENSG00000164684	ZNF704	protein_coding	2.42112	0.00170951	0.0806309	355.079	1.27568	0.406714	3.13654
ENSG00000181143	MUC16	protein_coding	-3.17787	0.00171191	0.0806309	12.5801	-1.66806	0.531884	-3.13613
ENSG00000130958	SLC35D2	protein_coding	-1.41784	0.00172096	0.0808446	83.7016	-0.503699	0.160691	-3.13459
ENSG00000089127	OAS1	protein_coding	2.33838	0.00173932	0.0814931	312.562	1.22551	0.391353	3.13147
ENSG00000078114	NEBL	protein_coding	-4.9093	0.00175762	0.0821353	752.628	-2.29552	0.733768	-3.1284
ENSG00000160145	KALRN	protein_coding	-1.93691	0.00176266	0.0821564	538.295	-0.953756	0.304952	-3.12756
ENSG00000186810	CXCR3	protein_coding	-2.1953	0.00177055	0.0822041	4.5443	-1.13442	0.362869	-3.12624
ENSG00000047634	SCML1	protein_coding	1.48898	0.00177628	0.0822041	163.731	0.574322	0.183766	3.12529
ENSG00000251143	AP002490.1	antisense	-1.87471	0.00177746	0.0822041	8.03121	-0.906666	0.290124	-3.1251
ENSG00000228395	AL356481.1	antisense	-1.75317	0.00178748	0.0824544	10.5376	-0.809969	0.259319	-3.12344
ENSG00000157985	AGAP1	protein_coding	-1.79969	0.0017939	0.0825379	727.592	-0.847751	0.271507	-3.12239
ENSG00000196116	TDRD7	protein_coding	1.47722	0.00180446	0.0826875	346.257	0.562889	0.180375	3.12066
ENSG00000239569	KMT2E-AS1	antisense	-1.89549	0.00180899	0.0826875	7.57603	-0.922568	0.295702	-3.11992
ENSG00000108950	FAM20A	protein_coding	3.18233	0.00181269	0.0826875	59.3548	1.67008	0.5354	3.11932
ENSG00000168280	KIF5C	protein_coding	-1.89719	0.00181563	0.0826875	71.2055	-0.923862	0.29622	-3.11884
ENSG00000168175	MAPK1IP1L	protein_coding	1.3513	0.00183939	0.0835568	476.434	0.434349	0.139438	3.11501
ENSG00000171132	PRKCE	protein_coding	1.41342	0.00189931	0.0860082	2085.87	0.499195	0.160743	3.10554
ENSG00000162836	ACP6	protein_coding	-1.51524	0.00190548	0.0860082	88.7726	-0.599551	0.193118	-3.10458
ENSG00000100320	RBFOX2	protein_coding	-1.83488	0.00190777	0.0860082	987.347	-0.875683	0.282094	-3.10423
ENSG00000179299	NSUN7	protein_coding	1.77945	0.00192749	0.0866791	32.3543	0.831434	0.268102	3.10118
ENSG00000225885	AC023590.1	antisense	-2.002	0.00196495	0.0876926	137.789	-1.00144	0.323518	-3.09548
ENSG00000104320	NBN	protein_coding	1.65168	0.00197058	0.0876926	547.379	0.723934	0.233932	3.09463
ENSG00000081377	CDC14B	protein_coding	-1.67694	0.00197306	0.0876926	108.896	-0.745832	0.241038	-3.09426
ENSG00000063854	HAGH	protein_coding	-1.4793	0.00197418	0.0876926	68.2144	-0.564916	0.182579	-3.09409
ENSG00000038210	PI4K2B	protein_coding	1.73504	0.00197453	0.0876926	47.9881	0.794972	0.256937	3.09404
ENSG00000067082	KLF6	protein_coding	1.858	0.00198912	0.088122	806.082	0.893754	0.289068	3.09185
ENSG00000067141	NEO1	protein_coding	-1.79944	0.00200221	0.0884828	527.009	-0.847544	0.274295	-3.0899
ENSG00000134602	STK26	protein_coding	1.57846	0.00201067	0.0886377	545.54	0.658517	0.213205	3.08865
ENSG00000144134	RABL2A	protein_coding	-1.55488	0.00202022	0.0888401	40.3518	-0.636804	0.206269	-3.08724
ENSG00000173599	PC	protein_coding	-1.7799	0.00202598	0.088875	64.5511	-0.831793	0.269503	-3.0864
ENSG00000114784	EIF1B	protein_coding	1.58182	0.00204822	0.0894838	84.3012	0.66159	0.214582	3.08315
ENSG00000132475	H3F3B	protein_coding	1.54242	0.00204986	0.0894838	826.437	0.625193	0.202793	3.08291
ENSG00000089847	ANKRD24	protein_coding	-2.05615	0.00205537	0.089506	9.62938	-1.03995	0.337414	-3.08211
ENSG00000172939	OXSR1	protein_coding	1.56344	0.00206456	0.089688	736.036	0.644728	0.209274	3.08078
ENSG00000230649	AC024084.1	lincRNA	-1.77002	0.00208472	0.0903446	76.7823	-0.823765	0.26764	-3.07789
ENSG00000164509	IL31RA	protein_coding	2.48174	0.00210195	0.0908713	84.9769	1.31135	0.426396	3.07544
ENSG00000254979	AP000781.2	protein_coding	2.6452	0.00211506	0.0911356	27.7681	1.40337	0.456593	3.07358
ENSG00000198270	TMEM116	protein_coding	-1.56278	0.00212246	0.0911356	135.067	-0.644119	0.209637	-3.07254
ENSG00000225450	AL021707.1	antisense	1.60115	0.00212334	0.0911356	34.1309	0.679112	0.221035	3.07242
ENSG00000273338	AC103591.3	antisense	2.58977	0.00214528	0.0916065	12.4519	1.37282	0.447269	3.06935
ENSG00000204381	LAYN	protein_coding	2.52439	0.00215077	0.0916065	14.406	1.33593	0.435359	3.06858
ENSG00000138316	ADAMTS14	protein_coding	2.66915	0.00215295	0.0916065	15.5632	1.41638	0.461619	3.06828
ENSG00000227432	AC053503.1	antisense	-2.3454	0.00215478	0.0916065	11.767	-1.22983	0.400855	-3.06803
ENSG00000156011	PSD3	protein_coding	1.49647	0.00217279	0.0921531	456.284	0.581568	0.189711	3.06554
ENSG00000105976	MET	protein_coding	4.0003	0.00218935	0.0926358	295.832	2.00011	0.652933	3.06327
ENSG00000166963	MAP1A	protein_coding	-1.84304	0.00222465	0.0937298	138.134	-0.882086	0.288407	-3.05848
ENSG00000261645	DISC1FP1	processed_transcript	-1.91503	0.00222568	0.0937298	123.504	-0.93737	0.306496	-3.05834
ENSG00000186395	KRT10	protein_coding	2.28658	0.00223995	0.0941094	2090.24	1.19319	0.390387	3.05642
ENSG00000160593	JAML	protein_coding	-1.67039	0.00225158	0.0942188	455.837	-0.740181	0.242295	-3.05487
ENSG00000005108	THSD7A	protein_coding	-2.66478	0.00225308	0.0942188	193.187	-1.41401	0.462902	-3.05467
ENSG00000058085	LAMC2	protein_coding	4.33068	0.00226098	0.0942812	69.902	2.11459	0.692488	3.05362
ENSG00000184305	CCSER1	protein_coding	1.99187	0.00226511	0.0942812	1252.54	0.994122	0.325614	3.05307
ENSG00000115604	IL18R1	protein_coding	-1.69107	0.00227933	0.0946528	139.548	-0.75794	0.248407	-3.05119
ENSG00000123096	SSPN	protein_coding	-2.18891	0.00229709	0.0951699	266.305	-1.13021	0.3707	-3.04886
ENSG00000256206	AC018523.2	protein_coding	1.80579	0.00230803	0.0954021	27.69	0.852633	0.279787	3.04744
ENSG00000151131	C12orf45	protein_coding	-1.37662	0.00233185	0.0961232	111.264	-0.461126	0.15147	-3.04435
ENSG00000029534	ANK1	protein_coding	-1.91547	0.00233698	0.0961232	229.955	-0.937697	0.308079	-3.04369
ENSG00000152969	JAKMIP1	protein_coding	-2.85073	0.00234159	0.0961232	44.1657	-1.51133	0.496642	-3.04309
ENSG00000144935	TRPC1	protein_coding	-1.63037	0.00234958	0.0962305	129.31	-0.705197	0.231815	-3.04207
ENSG00000156875	MFSD14A	protein_coding	1.40975	0.00235797	0.0963538	412.019	0.495436	0.162919	3.041
ENSG00000235531	MSC-AS1	antisense	-2.12875	0.0023849	0.097232	233.633	-1.09	0.35884	-3.03758
ENSG00000233387	IATPR	lincRNA	-2.65369	0.00240285	0.097558	11.9866	-1.408	0.463872	-3.03531
ENSG00000250641	LY6G6F-LY6G6D	protein_coding	-2.19584	0.00240379	0.097558	14.9559	-1.13477	0.373871	-3.0352
ENSG00000250349	AF241726.2	protein_coding	1.8115	0.00241703	0.0978732	184.504	0.857187	0.28257	3.03354
ENSG00000140105	WARS	protein_coding	1.99038	0.0024347	0.0983662	769.407	0.993043	0.327592	3.03134
ENSG00000158470	B4GALT5	protein_coding	1.97869	0.00244815	0.0986869	603.832	0.984543	0.324966	3.02968
ENSG00000225535	LINC01393	lincRNA	-2.13647	0.00252816	0.101683	7.32544	-1.09523	0.362666	-3.01995
ENSG00000143631	FLG	protein_coding	6.81889	0.00254649	0.102036	1427.07	2.76954	0.917746	3.01776
ENSG00000160111	CPAMD8	protein_coding	-2.4062	0.00254856	0.102036	28.4796	-1.26676	0.419802	-3.01752
ENSG00000196581	AJAP1	protein_coding	-2.47917	0.00255999	0.102036	15.2105	-1.30986	0.43428	-3.01616
ENSG00000151773	CCDC122	protein_coding	-1.77377	0.00256225	0.102036	87.2081	-0.826821	0.274155	-3.01589
ENSG00000230021	AL669831.3	transcribed_processed_pseudogene	-1.92016	0.00256545	0.102036	207.404	-0.941228	0.312129	-3.01551
ENSG00000259436	AC010247.2	antisense	-1.83836	0.0025897	0.102773	14.7812	-0.87842	0.291576	-3.01266
ENSG00000162745	OLFML2B	protein_coding	-2.59896	0.00259616	0.102801	59.7914	-1.37793	0.457496	-3.0119
ENSG00000124784	RIOK1	protein_coding	1.36429	0.00263529	0.10412	171.474	0.448152	0.149019	3.00736
ENSG00000108479	GALK1	protein_coding	-2.36109	0.00264876	0.104422	12.4495	-1.23945	0.412352	-3.00581
ENSG00000122420	PTGFR	protein_coding	3.55445	0.00269746	0.106108	47.6956	1.82963	0.609822	3.00026
ENSG00000121289	CEP89	protein_coding	-1.51504	0.00272492	0.106953	90.4637	-0.599352	0.199972	-2.99718
ENSG00000163818	LZTFL1	protein_coding	1.33554	0.00274673	0.107573	161.287	0.417423	0.139385	2.99475
ENSG00000149257	SERPINH1	protein_coding	-1.98746	0.00275495	0.10765	63.412	-0.990927	0.330989	-2.99384
ENSG00000140939	NOL3	protein_coding	-2.08524	0.00276072	0.10765	36.3724	-1.06021	0.354207	-2.9932
ENSG00000256152	AC027290.1	lincRNA	1.73014	0.00276978	0.107769	10.0213	0.790891	0.264318	2.9922
ENSG00000236296	GUSBP5	transcribed_processed_pseudogene	-2.12686	0.00278466	0.108113	35.0609	-1.08872	0.364053	-2.99056
ENSG00000116117	PARD3B	protein_coding	-1.66453	0.00280212	0.108388	1139.06	-0.735114	0.245968	-2.98865
ENSG00000140416	TPM1	protein_coding	-1.66484	0.00280387	0.108388	1252.35	-0.735387	0.246076	-2.98846
ENSG00000111863	ADTRP	protein_coding	2.17144	0.00281302	0.108507	144.248	1.11865	0.374449	2.98746
ENSG00000041515	MYO16	protein_coding	-2.95656	0.00284315	0.108886	45.7805	-1.56392	0.524066	-2.98421
ENSG00000137975	CLCA2	protein_coding	4.02325	0.00284381	0.108886	122.282	2.00836	0.673013	2.98414
ENSG00000108771	DHX58	protein_coding	1.84315	0.00284495	0.108886	48.5441	0.882172	0.295633	2.98401
ENSG00000125898	FAM110A	protein_coding	-1.59249	0.00284957	0.108886	68.8856	-0.671283	0.224997	-2.98352
ENSG00000212907	MT-ND4L	protein_coding	-2.18709	0.00285326	0.108886	1255.88	-1.12901	0.378466	-2.98312
ENSG00000123609	NMI	protein_coding	1.58264	0.00287942	0.109543	215.761	0.66233	0.222234	2.98033
ENSG00000156587	UBE2L6	protein_coding	1.69849	0.0028827	0.109543	150.375	0.764254	0.256463	2.97998
ENSG00000185947	ZNF267	protein_coding	1.65566	0.0028901	0.109591	490.036	0.727405	0.244162	2.97919
ENSG00000228474	OST4	protein_coding	-1.44227	0.00290849	0.110055	69.6609	-0.528346	0.177461	-2.97725
ENSG00000187699	C2orf88	protein_coding	-1.85493	0.00292297	0.11037	112.707	-0.891368	0.299547	-2.97572
ENSG00000162437	RAVER2	protein_coding	-1.93753	0.0029333	0.110527	122.746	-0.954217	0.320784	-2.97464
ENSG00000091947	TMEM101	protein_coding	-1.46213	0.00295599	0.110767	32.0495	-0.54807	0.184394	-2.97228
ENSG00000007516	BAIAP3	protein_coding	-2.26191	0.00296061	0.110767	13.3611	-1.17754	0.396238	-2.9718
ENSG00000169371	SNUPN	protein_coding	-1.44561	0.00296269	0.110767	33.4207	-0.531681	0.178922	-2.97158
ENSG00000182224	CYB5D1	protein_coding	2.27083	0.00296549	0.110767	6.535	1.18322	0.398218	2.97129
ENSG00000101134	DOK5	protein_coding	-2.71078	0.00297404	0.110767	62.0562	-1.43871	0.484347	-2.97041
ENSG00000106351	AGFG2	protein_coding	-1.69191	0.00297682	0.110767	55.5163	-0.75865	0.255427	-2.97012
ENSG00000237945	LINC00649	antisense	-1.72542	0.00299836	0.111212	137.755	-0.786952	0.265154	-2.96791
ENSG00000136816	TOR1B	protein_coding	1.5623	0.0030012	0.111212	61.5631	0.643671	0.216898	2.96761
ENSG00000110330	BIRC2	protein_coding	1.45016	0.003024	0.111825	576.339	0.536207	0.180828	2.96529
ENSG00000072401	UBE2D1	protein_coding	1.87972	0.00303274	0.111869	657.876	0.910518	0.307151	2.9644
ENSG00000167614	TTYH1	protein_coding	-4.15552	0.00303768	0.111869	7.67764	-2.05503	0.693353	-2.9639
ENSG00000171126	KCNG3	protein_coding	2.78469	0.00304475	0.111899	6.74516	1.47752	0.498626	2.96318
ENSG00000142534	RPS11	protein_coding	-1.62816	0.00305333	0.111914	497.224	-0.703246	0.237397	-2.96232
ENSG00000228624	HDAC2-AS2	antisense	-1.9623	0.00306129	0.111914	104.984	-0.972543	0.328394	-2.96152
ENSG00000165521	EML5	protein_coding	-1.63801	0.00306391	0.111914	98.0711	-0.711948	0.240421	-2.96125
ENSG00000233762	AC007969.1	processed_pseudogene	-2.36273	0.00307564	0.112114	7.96308	-1.24046	0.419063	-2.96008
ENSG00000164756	SLC30A8	protein_coding	-4.83094	0.00310625	0.112999	16.5779	-2.2723	0.768443	-2.95702
ENSG00000261208	AL365475.1	processed_pseudogene	-2.14738	0.00314308	0.114107	22.3415	-1.10257	0.373326	-2.95339
ENSG00000148225	WDR31	protein_coding	-2.43385	0.00315207	0.114202	30.5233	-1.28324	0.434628	-2.9525
ENSG00000111834	RSPH4A	protein_coding	2.00615	0.00316746	0.114528	11.3984	1.00443	0.340369	2.951
ENSG00000164111	ANXA5	protein_coding	1.89865	0.00320684	0.115718	589.166	0.924976	0.313851	2.94718
ENSG00000188290	HES4	protein_coding	3.04538	0.00321965	0.115893	10.8824	1.60662	0.545367	2.94595
ENSG00000060140	STYK1	protein_coding	-2.23834	0.00324097	0.115893	19.1247	-1.16243	0.394859	-2.94391
ENSG00000105141	CASP14	protein_coding	4.82418	0.00324362	0.115893	89.0882	2.27029	0.771247	2.94365
ENSG00000078401	EDN1	protein_coding	2.42463	0.00324687	0.115893	20.3175	1.27777	0.43412	2.94334
ENSG00000156265	MAP3K7CL	protein_coding	-1.66837	0.00325395	0.115893	193.154	-0.738435	0.250941	-2.94267
ENSG00000196683	TOMM7	protein_coding	-1.55986	0.00325406	0.115893	83.2229	-0.641417	0.217972	-2.94266
ENSG00000219932	RPL12P8	processed_pseudogene	-2.63141	0.00325703	0.115893	9.7406	-1.39584	0.474391	-2.94238
ENSG00000121577	POPDC2	protein_coding	2.03883	0.00326378	0.115903	48.6081	1.02774	0.349365	2.94174
ENSG00000250274	AC034199.1	lincRNA	4.11875	0.00328353	0.116315	4.05807	2.0422	0.694659	2.93987
ENSG00000129518	EAPP	protein_coding	1.29609	0.00328839	0.116315	177.825	0.374164	0.127292	2.93941
ENSG00000122025	FLT3	protein_coding	-1.8969	0.00329526	0.116329	40.5069	-0.923645	0.314297	-2.93876
ENSG00000115414	FN1	protein_coding	-2.97231	0.00331521	0.116802	694.926	-1.57158	0.535119	-2.93689
ENSG00000235609	AF127577.4	lincRNA	1.83875	0.00332231	0.116822	33.9041	0.878728	0.299271	2.93623
ENSG00000103528	SYT17	protein_coding	-1.90083	0.0033493	0.117541	64.9574	-0.926626	0.315854	-2.93372
ENSG00000131848	ZSCAN5A	protein_coding	-1.39089	0.00336947	0.117984	142.282	-0.47601	0.162358	-2.93185
ENSG00000221926	TRIM16	protein_coding	-1.50911	0.00338734	0.117984	71.7793	-0.5937	0.202614	-2.93021
ENSG00000130940	CASZ1	protein_coding	1.78202	0.00338804	0.117984	489.324	0.83351	0.28446	2.93014
ENSG00000121851	POLR3GL	protein_coding	-1.80636	0.00339311	0.117984	21.5972	-0.853083	0.291186	-2.92968
ENSG00000131969	ABHD12B	protein_coding	-3.00283	0.00339489	0.117984	17.1411	-1.58632	0.541496	-2.92952
ENSG00000069956	MAPK6	protein_coding	1.69503	0.00342155	0.11868	578.471	0.761307	0.26009	2.92709
ENSG00000238287	AL603839.3	antisense	-1.90646	0.00343685	0.11898	21.0207	-0.930895	0.318179	-2.9257
ENSG00000137198	GMPR	protein_coding	1.98048	0.00347146	0.1198	131.595	0.985853	0.337323	2.92258
ENSG00000167261	DPEP2	protein_coding	-1.5492	0.00347392	0.1198	93.2006	-0.631521	0.2161	-2.92236
ENSG00000248663	LINC00992	lincRNA	-4.40785	0.00349204	0.120193	8.54818	-2.14008	0.732718	-2.92074
ENSG00000163590	PPM1L	protein_coding	-1.80514	0.00350898	0.12048	4988.29	-0.852111	0.291896	-2.91923
ENSG00000136603	SKIL	protein_coding	1.58217	0.00351568	0.12048	490.696	0.661901	0.226784	2.91863
ENSG00000147394	ZNF185	protein_coding	-1.69029	0.00352209	0.12048	103.623	-0.757267	0.25951	-2.91807
ENSG00000085185	BCORL1	protein_coding	-1.55302	0.00353132	0.12048	71.5574	-0.63508	0.217698	-2.91725
ENSG00000114204	SERPINI2	protein_coding	-2.13394	0.00353518	0.12048	24.0788	-1.09352	0.374891	-2.91691
ENSG00000258551	CRAT37	lincRNA	-2.06491	0.00354076	0.12048	11.5008	-1.04608	0.358687	-2.91642
ENSG00000233896	PDYN-AS1	antisense	5.01814	0.00356041	0.120919	2.96499	2.32715	0.798422	2.91469
ENSG00000112096	SOD2	protein_coding	2.11728	0.00357532	0.121195	1299.28	1.08221	0.371462	2.91339
ENSG00000244055	AC007566.1	antisense	-1.40624	0.00358476	0.121286	90.8501	-0.491847	0.168871	-2.91256
ENSG00000267322	SNHG22	antisense	-1.77374	0.00360572	0.12165	91.2361	-0.826791	0.284048	-2.91074
ENSG00000196542	SPTSSB	protein_coding	-2.07383	0.00360913	0.12165	54.2343	-1.0523	0.361559	-2.91045
ENSG00000173451	THAP2	protein_coding	1.74812	0.00362461	0.12176	34.2438	0.805807	0.276995	2.90911
ENSG00000165661	QSOX2	protein_coding	1.41121	0.00362774	0.12176	134.884	0.496936	0.170837	2.90884
ENSG00000013016	EHD3	protein_coding	-1.42722	0.00363722	0.12176	53.0129	-0.513208	0.17648	-2.90802
ENSG00000117791	MARC2	protein_coding	-2.32267	0.00363959	0.12176	50.1132	-1.21578	0.418108	-2.90782
ENSG00000120949	TNFRSF8	protein_coding	-2.00508	0.00364984	0.121875	17.3864	-1.00366	0.345263	-2.90694
ENSG00000101596	SMCHD1	protein_coding	1.3799	0.00367292	0.122313	4808.64	0.46456	0.159919	2.90497
ENSG00000105258	POLR2I	protein_coding	-2.31933	0.00368251	0.122313	9.19976	-1.21371	0.417921	-2.90415
ENSG00000129515	SNX6	protein_coding	1.20773	0.00368345	0.122313	454.669	0.272298	0.0937642	2.90407
ENSG00000114473	IQCG	protein_coding	-1.40477	0.00372063	0.123112	67.4141	-0.490329	0.169025	-2.90093
ENSG00000102755	FLT1	protein_coding	2.48596	0.00373365	0.123112	385.347	1.3138	0.453061	2.89983
ENSG00000226696	LENG8-AS1	antisense	-1.44669	0.0037409	0.123112	39.7384	-0.53276	0.18376	-2.89922
ENSG00000101187	SLCO4A1	protein_coding	2.51159	0.0037419	0.123112	23.8116	1.3286	0.458275	2.89914
ENSG00000233392	AC104809.2	processed_transcript	-2.41124	0.00374887	0.123112	16.7283	-1.26977	0.438071	-2.89855
ENSG00000100360	IFT27	protein_coding	-1.58673	0.00375031	0.123112	40.0334	-0.666054	0.229798	-2.89843
ENSG00000274750	HIST1H3E	protein_coding	-1.98881	0.00375567	0.123112	10.7764	-0.991907	0.342274	-2.89799
ENSG00000180530	NRIP1	protein_coding	1.77821	0.0037794	0.123242	961.177	0.830428	0.286749	2.89601
ENSG00000151023	ENKUR	protein_coding	-2.18987	0.00378549	0.123242	18.9557	-1.13085	0.390552	-2.8955
ENSG00000235576	LINC01871	lincRNA	-1.98913	0.00379242	0.123242	14.8159	-0.992134	0.342714	-2.89493
ENSG00000163644	PPM1K	protein_coding	1.52504	0.00379516	0.123242	507.309	0.608847	0.210331	2.8947
ENSG00000106367	AP1S1	protein_coding	-1.87043	0.0038006	0.123242	12.2522	-0.90337	0.312125	-2.89425
ENSG00000160194	NDUFV3	protein_coding	-1.34409	0.00380095	0.123242	125.875	-0.426627	0.147406	-2.89423
ENSG00000259225	LINC02345	lincRNA	-3.14211	0.00380958	0.123298	13.1638	-1.65174	0.570841	-2.89351
ENSG00000186642	PDE2A	protein_coding	2.20785	0.00384488	0.12412	67.8896	1.14264	0.395293	2.89062
ENSG00000178922	HYI	protein_coding	-1.64308	0.00384885	0.12412	26.5553	-0.716406	0.247866	-2.89029
ENSG00000178965	ERICH3	protein_coding	2.91443	0.00385605	0.124129	5.82224	1.54321	0.534039	2.8897
ENSG00000235335	AC016723.1	antisense	2.10011	0.00386748	0.124181	14.048	1.07046	0.37056	2.88877
ENSG00000042753	AP2S1	protein_coding	-1.65277	0.00387156	0.124181	28.7984	-0.724885	0.250961	-2.88844
ENSG00000157445	CACNA2D3	protein_coding	-2.0046	0.00391684	0.124849	413.359	-1.00331	0.347795	-2.88478
ENSG00000242689	CNTF	protein_coding	2.26118	0.00392066	0.124849	5.39063	1.17708	0.408073	2.88448
ENSG00000162714	ZNF496	protein_coding	1.41748	0.00392173	0.124849	152.579	0.503328	0.174501	2.88439
ENSG00000075420	FNDC3B	protein_coding	1.59624	0.00392387	0.124849	3484.04	0.674674	0.233919	2.88422
ENSG00000283411	AL590627.2	processed_transcript	-2.03655	0.00392725	0.124849	6.98905	-1.02613	0.355807	-2.88395
ENSG00000243335	KCTD7	protein_coding	-1.28456	0.00394301	0.125128	141.285	-0.361276	0.125326	-2.88269
ENSG00000080709	KCNN2	protein_coding	-4.53248	0.00397131	0.125803	17.1927	-2.1803	0.756936	-2.88043
ENSG00000137275	RIPK1	protein_coding	1.29329	0.00400952	0.126789	503.784	0.371048	0.128952	2.87741
ENSG00000107201	DDX58	protein_coding	1.77119	0.00402766	0.127138	723.302	0.824722	0.286762	2.87599
ENSG00000124813	RUNX2	protein_coding	-1.52177	0.00403972	0.127283	710.727	-0.605746	0.210691	-2.87504
ENSG00000256937	KRT17P8	processed_pseudogene	-2.11615	0.00405844	0.127283	10.9531	-1.08144	0.37634	-2.87358
ENSG00000237705	AC008937.2	antisense	-2.14043	0.00406704	0.127283	20.4683	-1.0979	0.382156	-2.87291
ENSG00000111843	TMEM14C	protein_coding	-1.50857	0.00407635	0.127283	47.8459	-0.593179	0.206525	-2.87219
ENSG00000161526	SAP30BP	protein_coding	1.44956	0.00408455	0.127283	233.732	0.535615	0.186524	2.87156
ENSG00000127337	YEATS4	protein_coding	1.40443	0.00408613	0.127283	111.886	0.489982	0.17064	2.87143
ENSG00000232618	AL355304.1	lincRNA	2.28781	0.00408966	0.127283	14.6273	1.19397	0.415848	2.87116
ENSG00000198355	PIM3	protein_coding	2.16266	0.00409284	0.127283	113.774	1.11281	0.387614	2.87092
ENSG00000196396	PTPN1	protein_coding	1.38645	0.00410125	0.127283	923.811	0.471398	0.164235	2.87027
ENSG00000159714	ZDHHC1	protein_coding	-2.62204	0.00410337	0.127283	21.4863	-1.39069	0.484544	-2.8701
ENSG00000056972	TRAF3IP2	protein_coding	1.54285	0.00412633	0.127311	87.6811	0.625602	0.218106	2.86834
ENSG00000102158	MAGT1	protein_coding	1.29905	0.00412723	0.127311	295.382	0.377455	0.131597	2.86827
ENSG00000011485	PPP5C	protein_coding	-1.33762	0.00412787	0.127311	152.83	-0.419665	0.146315	-2.86822
ENSG00000234851	RPL23AP42	processed_pseudogene	-2.44408	0.00413274	0.127311	6.4834	-1.28929	0.449567	-2.86785
ENSG00000115392	FANCL	protein_coding	1.47686	0.00415692	0.127836	292.342	0.56253	0.196277	2.866
ENSG00000165195	PIGA	protein_coding	1.70573	0.00417868	0.128285	113.57	0.770387	0.268957	2.86435
ENSG00000110799	VWF	protein_coding	-1.93821	0.00419305	0.128305	386.488	-0.954723	0.333439	-2.86326
ENSG00000248752	AC010235.1	lincRNA	-1.90841	0.00419367	0.128305	11.1377	-0.932371	0.325638	-2.86321
ENSG00000143514	TP53BP2	protein_coding	1.58153	0.00420782	0.128518	510.909	0.661317	0.231056	2.86215
ENSG00000099998	GGT5	protein_coding	4.19966	0.00421696	0.128578	11.513	2.07027	0.723502	2.86146
ENSG00000139187	KLRG1	protein_coding	-1.61066	0.00423217	0.128822	99.0433	-0.68765	0.240411	-2.86032
ENSG00000186522	SEPT10	protein_coding	-1.55183	0.00426898	0.129722	262.701	-0.633972	0.221857	-2.85757
ENSG00000147697	GSDMC	protein_coding	5.21181	0.00430671	0.130647	111.053	2.38178	0.834315	2.85478
ENSG00000138036	DYNC2LI1	protein_coding	-1.49144	0.0043181	0.13077	74.2135	-0.576708	0.202074	-2.85394
ENSG00000259584	AC021755.2	lincRNA	-2.52998	0.00434013	0.131216	25.0516	-1.33912	0.469486	-2.85232
ENSG00000206418	RAB12	protein_coding	1.43726	0.00435328	0.131391	498.063	0.523325	0.183535	2.85136
ENSG00000242759	LINC00882	lincRNA	-1.79252	0.00436277	0.131456	77.8331	-0.841989	0.295366	-2.85067
ENSG00000226380	AC016831.1	lincRNA	1.61357	0.00438369	0.131836	550.651	0.690259	0.242269	2.84915
ENSG00000078725	BRINP1	protein_coding	-6.98713	0.00439011	0.131836	13.5364	-2.8047	0.984561	-2.84868
ENSG00000171763	SPATA5L1	protein_coding	1.40143	0.00444176	0.133164	70.0812	0.486897	0.171144	2.84496
ENSG00000225889	AC012368.1	antisense	1.83687	0.00445029	0.133196	42.9985	0.877253	0.30842	2.84434
ENSG00000128342	LIF	protein_coding	3.76586	0.00447475	0.133705	7.16687	1.91298	0.672969	2.8426
ENSG00000188986	NELFB	protein_coding	-1.4466	0.00448459	0.133749	90.7177	-0.532663	0.187432	-2.8419
ENSG00000136045	PWP1	protein_coding	1.23078	0.00449118	0.133749	190.509	0.299578	0.105432	2.84143
ENSG00000066735	KIF26A	protein_coding	-4.36276	0.00451377	0.134198	13.6965	-2.12524	0.748369	-2.83983
ENSG00000198840	MT-ND3	protein_coding	-2.08205	0.0045272	0.134267	307.458	-1.05801	0.372684	-2.83888
ENSG00000249240	AC069368.1	protein_coding	1.98964	0.00453391	0.134267	114.035	0.992508	0.349671	2.83841
ENSG00000182208	MOB2	protein_coding	-1.34368	0.00453857	0.134267	129.514	-0.426191	0.150169	-2.83808
ENSG00000120658	ENOX1	protein_coding	-1.91333	0.00456588	0.134852	175.637	-0.936085	0.330053	-2.83617
ENSG00000150337	FCGR1A	protein_coding	3.04433	0.00457591	0.134925	15.8312	1.60613	0.566442	2.83546
ENSG00000108559	NUP88	protein_coding	1.3497	0.00462302	0.136057	483.604	0.432641	0.152758	2.83219
ENSG00000111110	PPM1H	protein_coding	-1.69799	0.00463064	0.136057	109.591	-0.763825	0.269744	-2.83166
ENSG00000198604	BAZ1A	protein_coding	1.3681	0.0046371	0.136057	1124.1	0.452176	0.159711	2.83122
ENSG00000183840	GPR39	protein_coding	-1.85656	0.00469147	0.137211	41.2116	-0.892629	0.315697	-2.82749
ENSG00000213672	NCKIPSD	protein_coding	-1.43554	0.00469175	0.137211	37.3386	-0.521592	0.184473	-2.82747
ENSG00000141569	TRIM65	protein_coding	-1.48824	0.00472171	0.137778	42.5021	-0.57361	0.203017	-2.82543
ENSG00000210151	MT-TS1	Mt_tRNA	-3.24469	0.00472654	0.137778	21.6336	-1.69808	0.601069	-2.8251
ENSG00000274925	ZKSCAN2-DT	lincRNA	-1.61393	0.00474567	0.138111	15.3765	-0.690579	0.244556	-2.82381
ENSG00000133315	MACROD1	protein_coding	-1.75096	0.00477752	0.138812	202.357	-0.808145	0.286407	-2.82166
ENSG00000164066	INTU	protein_coding	-2.02917	0.00481159	0.139068	93.0127	-1.02089	0.362097	-2.81938
ENSG00000143344	RGL1	protein_coding	1.68593	0.00482707	0.139068	370.98	0.753545	0.267371	2.81835
ENSG00000146757	ZNF92	protein_coding	1.35033	0.00482897	0.139068	191.074	0.433308	0.153752	2.81823
ENSG00000013619	MAMLD1	protein_coding	2.28708	0.00484509	0.139068	90.6719	1.19351	0.423657	2.81716
ENSG00000114354	TFG	protein_coding	1.34887	0.00485454	0.139068	517.973	0.431752	0.153292	2.81653
ENSG00000263709	AC024619.3	antisense	-2.33421	0.00485509	0.139068	4.97894	-1.22293	0.434203	-2.81649
ENSG00000178217	SH2D4B	protein_coding	1.85245	0.00485606	0.139068	12.5545	0.889435	0.315802	2.81643
ENSG00000166839	ANKDD1A	protein_coding	2.11715	0.00485864	0.139068	66.5364	1.08212	0.384241	2.81626
ENSG00000105699	LSR	protein_coding	-1.53186	0.00486081	0.139068	38.1784	-0.615281	0.218486	-2.81612
ENSG00000196639	HRH1	protein_coding	2.36709	0.00486779	0.139068	101.779	1.24311	0.441501	2.81565
ENSG00000185022	MAFF	protein_coding	2.35392	0.0048718	0.139068	79.4817	1.23507	0.438684	2.81539
ENSG00000162415	ZSWIM5	protein_coding	-1.53349	0.00491248	0.139625	106.506	-0.616823	0.219298	-2.81272
ENSG00000155324	GRAMD2B	protein_coding	1.53764	0.00492145	0.139625	218.409	0.620722	0.22073	2.81213
ENSG00000281566	AL157778.1	lincRNA	-4.74031	0.00492846	0.139625	21.7047	-2.24498	0.798451	-2.81167
ENSG00000251136	AF117829.1	lincRNA	1.55798	0.00494246	0.139625	419.569	0.639675	0.227581	2.81076
ENSG00000227803	AL158198.1	antisense	-1.8535	0.00494692	0.139625	24.9719	-0.890249	0.316761	-2.81047
ENSG00000079150	FKBP7	protein_coding	1.78405	0.00494706	0.139625	16.2089	0.835156	0.29716	2.81046
ENSG00000157259	GATAD1	protein_coding	-1.23759	0.00495543	0.139625	106.22	-0.307528	0.109444	-2.80992
ENSG00000198369	SPRED2	protein_coding	2.06186	0.00496028	0.139625	215.936	1.04395	0.371564	2.8096
ENSG00000165912	PACSIN3	protein_coding	-4.18879	0.00496155	0.139625	105.658	-2.06653	0.735547	-2.80952
ENSG00000149554	CHEK1	protein_coding	1.67246	0.00498003	0.139858	40.976	0.741973	0.264205	2.80832
ENSG00000134757	DSG3	protein_coding	4.30422	0.00499281	0.139858	123.408	2.10575	0.750046	2.8075
ENSG00000283529	AL035685.1	transcribed_unprocessed_pseudogene	-4.06987	0.00499613	0.139858	10.0021	-2.02498	0.721331	-2.80728
ENSG00000185666	SYN3	protein_coding	-2.11382	0.00500106	0.139858	88.3793	-1.07985	0.384705	-2.80697
ENSG00000161911	TREML1	protein_coding	-2.49705	0.00501899	0.140013	8.81394	-1.32022	0.470532	-2.80581
ENSG00000142920	AZIN2	protein_coding	-1.67776	0.00503199	0.140013	39.9588	-0.746538	0.266147	-2.80498
ENSG00000261063	AC009139.2	antisense	1.85927	0.0050415	0.140013	7.88721	0.894734	0.31905	2.80437
ENSG00000105619	TFPT	protein_coding	-1.63471	0.00504382	0.140013	15.2277	-0.709038	0.252847	-2.80422
ENSG00000135241	PNPLA8	protein_coding	1.73324	0.00505179	0.140013	706.571	0.79347	0.283007	2.80371
ENSG00000198087	CD2AP	protein_coding	1.33257	0.00505506	0.140013	921.54	0.414207	0.147746	2.8035
ENSG00000261427	AC099518.3	processed_transcript	-2.56787	0.00506649	0.140013	12.9365	-1.36057	0.485437	-2.80278
ENSG00000139289	PHLDA1	protein_coding	2.66688	0.00506918	0.140013	53.8651	1.41515	0.504942	2.8026
ENSG00000183762	KREMEN1	protein_coding	2.28636	0.00510561	0.140656	185.429	1.19305	0.426045	2.80029
ENSG00000169715	MT1E	protein_coding	3.88116	0.00511272	0.140656	7.78136	1.95649	0.698784	2.79984
ENSG00000064652	SNX24	protein_coding	-1.42394	0.00511687	0.140656	271.581	-0.509888	0.18213	-2.79958
ENSG00000142156	COL6A1	protein_coding	-2.47439	0.00512645	0.140656	181.663	-1.30707	0.466982	-2.79898
ENSG00000165475	CRYL1	protein_coding	-1.28089	0.00513178	0.140656	113.903	-0.357151	0.127616	-2.79864
ENSG00000162367	TAL1	protein_coding	-1.9557	0.00514708	0.14086	22.8842	-0.967688	0.345889	-2.79768
ENSG00000163762	TM4SF18	protein_coding	-5.19646	0.00516125	0.141006	11.9906	-2.37753	0.850091	-2.79679
ENSG00000088899	LZTS3	protein_coding	2.07123	0.00517386	0.141006	26.1281	1.05049	0.375711	2.796
ENSG00000136514	RTP4	protein_coding	2.11661	0.00518304	0.141006	17.4468	1.08175	0.386972	2.79543
ENSG00000138311	ZNF365	protein_coding	-1.66269	0.00519684	0.141006	45.382	-0.733519	0.26248	-2.79457
ENSG00000239440	LINC02008	lincRNA	2.56535	0.00520482	0.141006	46.5668	1.35915	0.486441	2.79408
ENSG00000124491	F13A1	protein_coding	-2.00484	0.00520669	0.141006	555.827	-1.00349	0.359163	-2.79396
ENSG00000087191	PSMC5	protein_coding	-1.39014	0.00520862	0.141006	97.958	-0.475231	0.170099	-2.79384
ENSG00000135778	NTPCR	protein_coding	-1.47087	0.00521617	0.141006	108.281	-0.556669	0.199282	-2.79337
ENSG00000156535	CD109	protein_coding	2.11908	0.00522332	0.141006	261.742	1.08344	0.387922	2.79293
ENSG00000143793	C1orf35	protein_coding	-1.67028	0.00525058	0.141393	28.9885	-0.740089	0.265147	-2.79124
ENSG00000128266	GNAZ	protein_coding	-1.89398	0.00525347	0.141393	54.6332	-0.921422	0.330133	-2.79107
ENSG00000204103	MAFB	protein_coding	1.98904	0.00527462	0.141472	201.144	0.992069	0.35561	2.78977
ENSG00000140905	GCSH	protein_coding	-3.13807	0.00527493	0.141472	5.62054	-1.64988	0.591408	-2.78975
ENSG00000232112	TMA7	protein_coding	-1.57824	0.00528024	0.141472	114.356	-0.658317	0.236005	-2.78942
ENSG00000173626	TRAPPC3L	protein_coding	-2.76071	0.00528802	0.141472	6.25252	-1.46504	0.525302	-2.78894
ENSG00000161664	ASB16	protein_coding	-4.70441	0.00533783	0.142487	8.40049	-2.23401	0.801899	-2.78591
ENSG00000168062	BATF2	protein_coding	2.94773	0.00534189	0.142487	17.2347	1.55961	0.55987	2.78566
ENSG00000166689	PLEKHA7	protein_coding	-1.84273	0.00535066	0.142509	174.357	-0.881846	0.316627	-2.78513
ENSG00000175224	ATG13	protein_coding	1.22182	0.00537689	0.142995	273.249	0.289026	0.103834	2.78354
ENSG00000101333	PLCB4	protein_coding	-1.87002	0.00541241	0.143212	1054.2	-0.903052	0.324675	-2.78141
ENSG00000243276	AC068633.1	lincRNA	-2.74506	0.00541489	0.143212	6.08045	-1.45684	0.523806	-2.78126
ENSG00000105849	TWISTNB	protein_coding	1.55767	0.00542134	0.143212	142.039	0.639391	0.229925	2.78087
ENSG00000111674	ENO2	protein_coding	-1.5646	0.00542138	0.143212	38.1583	-0.64579	0.232226	-2.78087
ENSG00000134363	FST	protein_coding	6.18374	0.00542639	0.143212	17.8228	2.62848	0.945303	2.78057
ENSG00000069943	PIGB	protein_coding	1.37665	0.00543305	0.143212	167.484	0.461164	0.165876	2.78017
ENSG00000162924	REL	protein_coding	1.68262	0.00545131	0.143321	1187.29	0.750708	0.270128	2.77908
ENSG00000102100	SLC35A2	protein_coding	1.63178	0.00546488	0.143321	36.475	0.706444	0.254275	2.77827
ENSG00000136002	ARHGEF4	protein_coding	-1.73523	0.00546992	0.143321	236.984	-0.795125	0.286225	-2.77797
ENSG00000179388	EGR3	protein_coding	2.92719	0.00547896	0.143321	50.1537	1.54951	0.557894	2.77744
ENSG00000180398	MCFD2	protein_coding	1.24643	0.00548241	0.143321	224.359	0.317798	0.11443	2.77723
ENSG00000172548	NIPAL4	protein_coding	2.59643	0.00548526	0.143321	24.7718	1.37653	0.495678	2.77706
ENSG00000155096	AZIN1	protein_coding	1.59648	0.00554444	0.144657	735.398	0.674894	0.24333	2.77357
ENSG00000137714	FDX1	protein_coding	1.33728	0.00556957	0.145101	238.311	0.419298	0.151256	2.7721
ENSG00000168229	PTGDR	protein_coding	-1.95768	0.00562116	0.146232	52.0785	-0.969146	0.349986	-2.7691
ENSG00000247498	GPRC5D-AS1	antisense	2.57999	0.00563753	0.146445	38.3071	1.36737	0.493964	2.76815
ENSG00000267107	PCAT19	lincRNA	-3.77714	0.00567512	0.147118	23.3588	-1.91729	0.693169	-2.76598
ENSG00000106615	RHEB	protein_coding	1.42736	0.00567989	0.147118	454.413	0.513344	0.18561	2.76571
ENSG00000183742	MACC1	protein_coding	1.79857	0.00570859	0.147648	90.3841	0.846851	0.306379	2.76407
ENSG00000132471	WBP2	protein_coding	-1.35004	0.00572769	0.147724	101.408	-0.433003	0.156716	-2.76298
ENSG00000011677	GABRA3	protein_coding	-2.69284	0.00572805	0.147724	7.79051	-1.42913	0.517246	-2.76296
ENSG00000029153	ARNTL2	protein_coding	1.93778	0.00576094	0.148034	85.7197	0.954402	0.345662	2.76109
ENSG00000185507	IRF7	protein_coding	1.91183	0.00576274	0.148034	100.342	0.934953	0.33863	2.76098
ENSG00000132434	LANCL2	protein_coding	1.47764	0.00576486	0.148034	223.054	0.56329	0.204027	2.76086
ENSG00000148180	GSN	protein_coding	1.71833	0.00577514	0.148061	93.8998	0.78101	0.282946	2.76028
ENSG00000270800	RPS10-NUDT3	protein_coding	1.79194	0.0057875	0.148061	15.0364	0.841523	0.304946	2.75958
ENSG00000151694	ADAM17	protein_coding	1.45164	0.00579076	0.148061	642.918	0.537687	0.194857	2.7594
ENSG00000006634	DBF4	protein_coding	1.47237	0.00580799	0.148167	239.178	0.558141	0.20234	2.75843
ENSG00000143341	HMCN1	protein_coding	-1.88522	0.00581146	0.148167	346.02	-0.914732	0.331637	-2.75823
ENSG00000165617	DACT1	protein_coding	2.15405	0.00583685	0.148603	24.8014	1.10705	0.40157	2.75681
ENSG00000170340	B3GNT2	protein_coding	1.46474	0.00585691	0.148878	213.536	0.550647	0.199822	2.75569
ENSG00000204859	ZBTB48	protein_coding	-1.38991	0.00587445	0.148878	46.5017	-0.474997	0.172431	-2.75471
ENSG00000136404	TM6SF1	protein_coding	-1.62626	0.0058822	0.148878	107.091	-0.701553	0.254714	-2.75428
ENSG00000255145	STX17-AS1	antisense	2.05676	0.00588654	0.148878	11.9561	1.04037	0.377764	2.75404
ENSG00000164056	SPRY1	protein_coding	1.98925	0.00588922	0.148878	87.0776	0.992224	0.3603	2.75389
ENSG00000163072	NOSTRIN	protein_coding	1.77626	0.00593187	0.149448	87.5233	0.82884	0.30123	2.75152
ENSG00000008283	CYB561	protein_coding	-1.80659	0.00593662	0.149448	24.1665	-0.853265	0.310136	-2.75126
ENSG00000185669	SNAI3	protein_coding	-1.91152	0.00594059	0.149448	8.03783	-0.934724	0.339771	-2.75104
ENSG00000107960	STN1	protein_coding	-1.40812	0.00594686	0.149448	146.373	-0.493771	0.179507	-2.7507
ENSG00000280832	GSEC	antisense	-2.00561	0.00595355	0.149448	7.81428	-1.00404	0.365062	-2.75033
ENSG00000187678	SPRY4	protein_coding	-5.03194	0.00599417	0.150257	33.9254	-2.33112	0.848264	-2.7481
ENSG00000139364	TMEM132B	protein_coding	-2.35716	0.00601529	0.150576	74.5626	-1.23705	0.450336	-2.74695
ENSG00000189171	S100A13	protein_coding	2.13562	0.00602585	0.150629	70.739	1.09466	0.398583	2.74637
ENSG00000232593	KANTR	protein_coding	-1.3569	0.00604304	0.150848	376.604	-0.44031	0.160379	-2.74544
ENSG00000131711	MAP1B	protein_coding	-2.8004	0.00605287	0.150883	492.951	-1.48563	0.541233	-2.7449
ENSG00000158482	SNX29P1	unprocessed_pseudogene	1.76335	0.00607348	0.151187	13.6463	0.818323	0.298246	2.74379
ENSG00000246560	AC018797.2	antisense	1.64784	0.00609688	0.151558	19.6197	0.720573	0.262741	2.74252
ENSG00000150403	TMCO3	protein_coding	-1.30413	0.00610932	0.151629	185.419	-0.383084	0.139717	-2.74186
ENSG00000101335	MYL9	protein_coding	-2.4161	0.00611666	0.151629	107.582	-1.27268	0.464234	-2.74146
ENSG00000182809	CRIP2	protein_coding	-2.0687	0.00618995	0.153233	34.4917	-1.04872	0.383089	-2.73755
ENSG00000126266	FFAR1	protein_coding	4.89178	0.00621388	0.153613	1.70148	2.29036	0.837035	2.73628
ENSG00000143036	SLC44A3	protein_coding	-2.61373	0.00624228	0.154103	30.9249	-1.38611	0.506847	-2.73478
ENSG00000165312	OTUD1	protein_coding	1.83952	0.00625716	0.154159	208.739	0.879332	0.321629	2.73399
ENSG00000172687	ZNF738	protein_coding	1.29605	0.00626369	0.154159	47.8637	0.374126	0.13686	2.73365
ENSG00000185262	UBALD2	protein_coding	1.36661	0.00628004	0.154159	160.582	0.450605	0.164888	2.73279
ENSG00000116497	S100PBP	protein_coding	-1.35133	0.00628579	0.154159	199.887	-0.434375	0.158967	-2.73249
ENSG00000238005	AL391832.2	lincRNA	3.20037	0.00629732	0.154159	8.23449	1.67824	0.614315	2.73188
ENSG00000176597	B3GNT5	protein_coding	2.67872	0.00629878	0.154159	184.909	1.42154	0.520367	2.73181
ENSG00000250072	SH3TC2-DT	lincRNA	-4.29911	0.00630486	0.154159	7.18999	-2.10404	0.770289	-2.73149
ENSG00000104064	GABPB1	protein_coding	1.43886	0.0063271	0.154492	365.736	0.524928	0.192258	2.73033
ENSG00000165806	CASP7	protein_coding	1.33605	0.00635375	0.15487	204.245	0.417977	0.153164	2.72894
ENSG00000229618	AC011287.1	lincRNA	-2.37226	0.00636464	0.15487	149.253	-1.24626	0.456778	-2.72838
ENSG00000233608	TWIST2	protein_coding	3.02622	0.00637712	0.15487	97.7962	1.59752	0.585657	2.72773
ENSG00000171621	SPSB1	protein_coding	1.78098	0.0063772	0.15487	138.367	0.832669	0.305261	2.72773
ENSG00000177469	CAVIN1	protein_coding	-2.54995	0.00640018	0.155217	356.411	-1.35047	0.495305	-2.72654
ENSG00000110042	DTX4	protein_coding	1.5151	0.00641101	0.15527	85.7903	0.599411	0.219888	2.72598
ENSG00000177238	TRIM72	protein_coding	-3.26705	0.00646154	0.156282	76.7515	-1.70799	0.627155	-2.72339
ENSG00000090013	BLVRB	protein_coding	-1.57914	0.00648282	0.156585	56.7174	-0.65914	0.242126	-2.72231
ENSG00000085449	WDFY1	protein_coding	1.29775	0.00649161	0.156586	476.891	0.376018	0.138148	2.72186
ENSG00000120262	CCDC170	protein_coding	-1.71152	0.00654604	0.157686	49.2442	-0.775275	0.285122	-2.7191
ENSG00000111670	GNPTAB	protein_coding	1.34001	0.00656879	0.158022	672.92	0.422239	0.155352	2.71795
ENSG00000131914	LIN28A	protein_coding	-12.1623	0.00661195	0.158265	10.1743	-3.60435	1.32719	-2.71578
ENSG00000171793	CTPS1	protein_coding	1.42837	0.00661257	0.158265	159.601	0.514373	0.189404	2.71575
ENSG00000258227	CLEC5A	protein_coding	2.83702	0.00661488	0.158265	28.4436	1.50437	0.553968	2.71563
ENSG00000107902	LHPP	protein_coding	-1.48873	0.00662154	0.158265	138.194	-0.574079	0.211424	-2.7153
ENSG00000120332	TNN	protein_coding	-5.38617	0.00662311	0.158265	5.06485	-2.42926	0.894681	-2.71522
ENSG00000136161	RCBTB2	protein_coding	-1.41821	0.00667044	0.159183	203.215	-0.504068	0.185806	-2.71286
ENSG00000182552	RWDD4	protein_coding	1.35369	0.00671958	0.159794	83.1425	0.4369	0.161192	2.71043
ENSG00000184545	DUSP8	protein_coding	2.27344	0.00672014	0.159794	45.6447	1.18488	0.437159	2.7104
ENSG00000185340	GAS2L1	protein_coding	-1.97939	0.00672283	0.159794	23.3975	-0.985055	0.363453	-2.71027
ENSG00000019991	HGF	protein_coding	-1.83932	0.0067485	0.16015	53.3694	-0.879172	0.324537	-2.70901
ENSG00000121594	CD80	protein_coding	2.76077	0.00675569	0.16015	21.5541	1.46507	0.540885	2.70865
ENSG00000101181	MTG2	protein_coding	-1.40501	0.00678046	0.160476	63.0268	-0.490577	0.181196	-2.70744
ENSG00000250346	EEF1GP2	processed_pseudogene	-2.07046	0.00678737	0.160476	15.2368	-1.04995	0.387852	-2.7071
ENSG00000210196	MT-TP	Mt_tRNA	-2.1927	0.00679789	0.160513	48.1925	-1.13271	0.418501	-2.70659
ENSG00000230844	ZNF674-AS1	lincRNA	1.93615	0.00684533	0.161281	6.98396	0.953187	0.352474	2.70428
ENSG00000136541	ERMN	protein_coding	1.97652	0.00687075	0.161281	57.6263	0.982965	0.363651	2.70304
ENSG00000114670	NEK11	protein_coding	-1.44805	0.00687242	0.161281	162.407	-0.534109	0.197601	-2.70296
ENSG00000183087	GAS6	protein_coding	-1.46928	0.006877	0.161281	353.994	-0.555107	0.205387	-2.70274
ENSG00000113361	CDH6	protein_coding	-3.1889	0.00687727	0.161281	39.8147	-1.67306	0.619026	-2.70273
ENSG00000096696	DSP	protein_coding	2.11725	0.0068845	0.161281	2638.54	1.08219	0.400459	2.70238
ENSG00000254813	AC123777.1	lincRNA	5.62727	0.00691327	0.161709	27.8814	2.49243	0.922784	2.70099
ENSG00000124507	PACSIN1	protein_coding	-2.03374	0.00692222	0.161709	16.2234	-1.02413	0.379229	-2.70056
ENSG00000147573	TRIM55	protein_coding	5.0503	0.00692985	0.161709	131.702	2.33637	0.865259	2.7002
ENSG00000228079	AC012368.2	lincRNA	2.51263	0.00699738	0.163072	9.67711	1.3292	0.492849	2.69697
ENSG00000152454	ZNF256	protein_coding	1.50098	0.00701624	0.163299	26.6378	0.585908	0.217319	2.69607
ENSG00000171385	KCND3	protein_coding	-1.97678	0.00704717	0.163806	215.259	-0.983152	0.364859	-2.69461
ENSG00000183735	TBK1	protein_coding	1.49152	0.00709473	0.164697	405.246	0.576783	0.214229	2.69236
ENSG00000164236	ANKRD33B	protein_coding	1.91865	0.00711407	0.164932	188.886	0.940091	0.349287	2.69146
ENSG00000169499	PLEKHA2	protein_coding	1.31764	0.00713152	0.165123	1036.67	0.397953	0.147903	2.69064
ENSG00000170209	ANKK1	protein_coding	-1.81659	0.00714235	0.16513	9.59681	-0.861234	0.320146	-2.69013
ENSG00000256128	LINC00944	lincRNA	-2.21744	0.00715026	0.16513	30.7971	-1.1489	0.427137	-2.68976
ENSG00000135108	FBXO21	protein_coding	1.26469	0.00720359	0.165744	299.876	0.338788	0.126071	2.68728
ENSG00000138074	SLC5A6	protein_coding	1.53895	0.00720427	0.165744	48.9055	0.62195	0.231445	2.68725
ENSG00000100311	PDGFB	protein_coding	-2.08881	0.00720463	0.165744	45.5828	-1.06268	0.395455	-2.68723
ENSG00000243480	AMY2A	protein_coding	-2.63768	0.00722999	0.166046	4.57994	-1.39927	0.520937	-2.68606
ENSG00000006015	REX1BD	protein_coding	-1.57565	0.00724194	0.166046	27.8973	-0.655947	0.244254	-2.68551
ENSG00000112773	TENT5A	protein_coding	1.48204	0.00725645	0.166046	825.458	0.567587	0.211404	2.68484
ENSG00000164116	GUCY1A1	protein_coding	-1.47728	0.00725759	0.166046	165.99	-0.562944	0.209679	-2.68479
ENSG00000175756	AURKAIP1	protein_coding	-1.66711	0.00726452	0.166046	31.8857	-0.737348	0.274672	-2.68447
ENSG00000231769	AL035701.1	antisense	-1.67283	0.00727346	0.166046	33.5166	-0.742288	0.276554	-2.68406
ENSG00000269729	AC006262.2	lincRNA	4.73824	0.00728821	0.166171	51.5903	2.24435	0.836389	2.68338
ENSG00000172071	EIF2AK3	protein_coding	1.54855	0.00732879	0.166884	902.772	0.63092	0.235284	2.68152
ENSG00000256742	AC145422.1	lincRNA	-1.638	0.00736811	0.167566	15.8482	-0.711939	0.265676	-2.67973
ENSG00000141756	FKBP10	protein_coding	-4.04875	0.00741639	0.168433	23.5148	-2.01748	0.75348	-2.67755
ENSG00000250334	LINC00989	lincRNA	-2.10022	0.00742508	0.168433	42.6514	-1.07054	0.39988	-2.67715
ENSG00000122033	MTIF3	protein_coding	-1.23208	0.00749858	0.169885	155.724	-0.301097	0.112608	-2.67385
ENSG00000074582	BCS1L	protein_coding	-1.61056	0.00752657	0.170129	20.1442	-0.687564	0.257264	-2.6726
ENSG00000107968	MAP3K8	protein_coding	1.76899	0.00754328	0.170129	425.157	0.822922	0.307996	2.67186
ENSG00000270959	LPP-AS2	antisense	1.97869	0.00754396	0.170129	8.9638	0.984547	0.368492	2.67183
ENSG00000198844	ARHGEF15	protein_coding	-4.4188	0.00754733	0.170129	17.7018	-2.14365	0.802363	-2.67168
ENSG00000230533	AL356234.2	lincRNA	3.87146	0.00763806	0.171957	4.44536	1.95288	0.732055	2.66766
ENSG00000250366	TUNAR	protein_coding	2.4884	0.00765715	0.172132	4.82666	1.31522	0.493177	2.66683
ENSG00000268734	AC245128.3	lincRNA	2.98512	0.00768051	0.172132	9.66797	1.57779	0.591863	2.6658
ENSG00000258738	AL121603.2	antisense	1.86218	0.00768153	0.172132	15.402	0.896996	0.336488	2.66576
ENSG00000183684	ALYREF	protein_coding	-1.4588	0.00768428	0.172132	29.767	-0.544784	0.204373	-2.66564
ENSG00000073756	PTGS2	protein_coding	3.89923	0.00771627	0.172632	243.663	1.96319	0.736867	2.66424
ENSG00000198763	MT-ND2	protein_coding	-1.82007	0.00776469	0.173499	3557.82	-0.863994	0.324549	-2.66213
ENSG00000168497	CAVIN2	protein_coding	-1.99592	0.00778614	0.173761	483.004	-0.997051	0.374661	-2.66121
ENSG00000117298	ECE1	protein_coding	1.54146	0.00780582	0.173983	515.831	0.624297	0.234667	2.66036
ENSG00000182667	NTM	protein_coding	-2.03747	0.00785186	0.174691	341.095	-1.02678	0.386243	-2.65837
ENSG00000151575	TEX9	protein_coding	-1.58048	0.00785708	0.174691	149.05	-0.66036	0.248428	-2.65815
ENSG00000147180	ZNF711	protein_coding	1.55483	0.00790173	0.175466	47.8817	0.636761	0.239723	2.65624
ENSG00000154957	ZNF18	protein_coding	1.26019	0.00798318	0.177054	61.7698	0.33364	0.12577	2.65278
ENSG00000249917	LINC00536	lincRNA	2.87629	0.00801321	0.1775	15.9079	1.52421	0.574846	2.65151
ENSG00000175600	SUGCT	protein_coding	-1.51164	0.00803006	0.177654	216.806	-0.59611	0.224879	-2.6508
ENSG00000101544	ADNP2	protein_coding	1.47263	0.00804074	0.17767	209.502	0.558392	0.210686	2.65035
ENSG00000138744	NAAA	protein_coding	-1.32939	0.00805259	0.177684	158.712	-0.410763	0.155013	-2.64986
ENSG00000144837	PLA1A	protein_coding	2.79343	0.00807009	0.177684	10.996	1.48204	0.559445	2.64912
ENSG00000246790	AP000977.1	antisense	-1.68075	0.00807985	0.177684	19.7095	-0.749106	0.282819	-2.64871
ENSG00000165443	PHYHIPL	protein_coding	-3.52921	0.00808104	0.177684	7.59439	-1.81935	0.686892	-2.64867
ENSG00000140104	CLBA1	protein_coding	-2.19112	0.00809481	0.177768	8.72074	-1.13167	0.427352	-2.64809
ENSG00000182508	LHFPL1	protein_coding	-2.67681	0.00812465	0.178184	5.27827	-1.42052	0.536682	-2.64685
ENSG00000088854	C20orf194	protein_coding	-1.30899	0.00813368	0.178184	482.326	-0.388453	0.146781	-2.64647
ENSG00000213904	LIPE-AS1	antisense	-1.51972	0.00826006	0.180732	134.764	-0.603805	0.228606	-2.64125
ENSG00000197162	ZNF785	protein_coding	-1.55358	0.00829905	0.181363	35.9739	-0.635596	0.240787	-2.63965
ENSG00000113088	GZMK	protein_coding	-2.23899	0.00832469	0.181702	17.8229	-1.16285	0.440704	-2.63861
ENSG00000257557	PPP1R12A-AS1	bidirectional_promoter_lncRNA	-1.70856	0.00845445	0.183982	9.35277	-0.772778	0.293457	-2.63336
ENSG00000110851	PRDM4	protein_coding	1.33059	0.00845551	0.183982	224.49	0.412067	0.156482	2.63332
ENSG00000152894	PTPRK	protein_coding	1.62827	0.00846002	0.183982	1283.87	0.703337	0.26711	2.63314
ENSG00000239828	AC063944.1	lincRNA	-1.87157	0.00847816	0.184153	12.8791	-0.904249	0.343506	-2.63241
ENSG00000067606	PRKCZ	protein_coding	-1.50775	0.00853187	0.184498	114.65	-0.592397	0.225223	-2.63026
ENSG00000245694	CRNDE	lincRNA	2.38615	0.00853488	0.184498	51.2814	1.25469	0.477041	2.63014
ENSG00000114127	XRN1	protein_coding	1.26391	0.00853495	0.184498	1912.14	0.337898	0.128471	2.63014
ENSG00000042429	MED17	protein_coding	1.2138	0.00853526	0.184498	283.833	0.27953	0.10628	2.63013
ENSG00000124496	TRERF1	protein_coding	-1.34352	0.00856973	0.184798	755.039	-0.426017	0.16206	-2.62876
ENSG00000198729	PPP1R14C	protein_coding	2.14544	0.00856982	0.184798	234.17	1.10128	0.418935	2.62875
ENSG00000151917	BEND6	protein_coding	-1.85948	0.00858539	0.184911	10.6299	-0.894897	0.340506	-2.62814
ENSG00000102218	RP2	protein_coding	1.42634	0.00862982	0.185172	225.752	0.51232	0.195067	2.62638
ENSG00000101417	PXMP4	protein_coding	-1.54499	0.00863959	0.185172	43.4128	-0.627601	0.238996	-2.626
ENSG00000268518	AC020909.2	lincRNA	-2.61867	0.00864575	0.185172	38.8221	-1.38884	0.528928	-2.62575
ENSG00000231160	KLF3-AS1	processed_transcript	-1.59914	0.00864673	0.185172	62.4911	-0.677299	0.257949	-2.62571
ENSG00000118503	TNFAIP3	protein_coding	2.09689	0.00864925	0.185172	1690.16	1.06825	0.406858	2.62562
ENSG00000183833	MAATS1	protein_coding	3.37668	0.00868296	0.18549	12.3859	1.75561	0.668984	2.62429
ENSG00000137502	RAB30	protein_coding	1.54361	0.00868481	0.18549	375.051	0.626307	0.238664	2.62422
ENSG00000241288	LINC02614	processed_transcript	-1.65592	0.00875261	0.186638	83.5044	-0.72763	0.277555	-2.62157
ENSG00000121989	ACVR2A	protein_coding	2.00137	0.00875942	0.186638	691.308	1.00099	0.381866	2.6213
ENSG00000135124	P2RX4	protein_coding	1.81516	0.00878115	0.186879	112.116	0.8601	0.328225	2.62046
ENSG00000168453	HR	protein_coding	3.42399	0.00881696	0.187382	84.1944	1.77568	0.67798	2.61907
ENSG00000120254	MTHFD1L	protein_coding	1.49015	0.00882572	0.187382	197.114	0.575459	0.219747	2.61873
ENSG00000180423	HARBI1	protein_coding	1.82121	0.00884873	0.187648	9.62613	0.864898	0.330386	2.61784
ENSG00000154330	PGM5	protein_coding	-2.03698	0.0088861	0.188217	214.127	-1.02643	0.392307	-2.61641
ENSG00000124615	MOCS1	protein_coding	-2.29607	0.00890061	0.188301	49.6493	-1.19917	0.458424	-2.61585
ENSG00000102908	NFAT5	protein_coding	1.44348	0.00891401	0.188326	1730.14	0.529547	0.202478	2.61533
ENSG00000186567	CEACAM19	protein_coding	-1.77509	0.00892546	0.188326	19.4583	-0.827894	0.316607	-2.6149
ENSG00000198929	NOS1AP	protein_coding	1.80092	0.00893335	0.188326	130.694	0.848735	0.324614	2.61459
ENSG00000162851	TFB2M	protein_coding	1.33017	0.00894786	0.18841	74.6569	0.411606	0.15746	2.61404
ENSG00000162643	WDR63	protein_coding	-1.96496	0.00899996	0.188823	20.5754	-0.974501	0.373078	-2.61206
ENSG00000130176	CNN1	protein_coding	-4.88314	0.00900359	0.188823	17.6368	-2.28781	0.875911	-2.61192
ENSG00000134769	DTNA	protein_coding	-1.82386	0.00902494	0.188823	831.718	-0.866995	0.332041	-2.61111
ENSG00000102226	USP11	protein_coding	1.31181	0.00902826	0.188823	168.228	0.391557	0.149965	2.61098
ENSG00000148459	PDSS1	protein_coding	1.36899	0.00903036	0.188823	90.4134	0.453114	0.173547	2.6109
ENSG00000137814	HAUS2	protein_coding	1.3179	0.00903078	0.188823	65.1805	0.398237	0.152529	2.61089
ENSG00000113494	PRLR	protein_coding	2.09149	0.00904794	0.188962	197.395	1.06453	0.40783	2.61024
ENSG00000058799	YIPF1	protein_coding	1.26495	0.0090796	0.189402	92.888	0.339077	0.129962	2.60904
ENSG00000107223	EDF1	protein_coding	-1.45036	0.00909053	0.189409	84.3779	-0.536414	0.205631	-2.60863
ENSG00000112902	SEMA5A	protein_coding	-1.762	0.00910683	0.189528	325.725	-0.817214	0.313347	-2.60802
ENSG00000221963	APOL6	protein_coding	1.56929	0.00911867	0.189554	584.881	0.650116	0.249318	2.60757
ENSG00000223768	LINC00205	bidirectional_promoter_lncRNA	-1.88343	0.00914518	0.189884	9.62276	-0.913363	0.350407	-2.60658
ENSG00000101605	MYOM1	protein_coding	-1.59456	0.00917403	0.190263	1105.2	-0.673154	0.258359	-2.6055
ENSG00000105928	GSDME	protein_coding	2.40483	0.00918821	0.190336	19.9754	1.26593	0.485968	2.60497
ENSG00000232810	TNF	protein_coding	3.46091	0.00923029	0.190987	34.4539	1.79115	0.688003	2.6034
ENSG00000176108	CHMP6	protein_coding	-1.38837	0.00924829	0.190999	44.102	-0.473391	0.181882	-2.60274
ENSG00000187772	LIN28B	protein_coding	-3.65743	0.00925223	0.190999	6.94181	-1.87083	0.718834	-2.60259
ENSG00000169062	UPF3A	protein_coding	-1.2925	0.00928539	0.191463	198.89	-0.370161	0.142295	-2.60136
ENSG00000136758	YME1L1	protein_coding	1.3174	0.00932321	0.191761	877.19	0.397688	0.152959	2.59997
ENSG00000152208	GRID2	protein_coding	-3.17217	0.00932874	0.191761	112.359	-1.66547	0.640623	-2.59977
ENSG00000167701	GPT	protein_coding	-3.71662	0.009332	0.191761	10.4512	-1.89399	0.728558	-2.59965
ENSG00000156687	UNC5D	protein_coding	-3.06452	0.00934867	0.191876	32.7882	-1.61566	0.621639	-2.59903
ENSG00000175782	SLC35E3	protein_coding	-1.27642	0.00935904	0.191876	120.81	-0.352105	0.135495	-2.59865
ENSG00000125804	FAM182A	processed_transcript	-4.40795	0.00938045	0.192095	5.11064	-2.14011	0.823795	-2.59787
ENSG00000130844	ZNF331	protein_coding	1.97868	0.00939766	0.192228	550.181	0.984537	0.379071	2.59724
ENSG00000107954	NEURL1	protein_coding	-1.65527	0.0094133	0.192233	40.5355	-0.727068	0.280001	-2.59667
ENSG00000232811	AL360270.1	antisense	2.23008	0.00941938	0.192233	18.1565	1.15709	0.445645	2.59645
ENSG00000145901	TNIP1	protein_coding	1.63846	0.00946931	0.193032	583.922	0.712343	0.274545	2.59463
ENSG00000163354	DCST2	protein_coding	-2.4746	0.00949389	0.193184	4.17754	-1.30719	0.50398	-2.59374
ENSG00000117305	HMGCL	protein_coding	-1.35225	0.00950849	0.193184	59.3892	-0.43536	0.167884	-2.59321
ENSG00000088812	ATRN	protein_coding	-1.22547	0.00951692	0.193184	553.767	-0.293341	0.113132	-2.5929
ENSG00000150681	RGS18	protein_coding	-1.78368	0.00952404	0.193184	347.297	-0.834859	0.32201	-2.59265
ENSG00000162517	PEF1	protein_coding	1.38668	0.00954077	0.193184	133.691	0.471631	0.181953	2.59204
ENSG00000054392	HHAT	protein_coding	-1.50676	0.00954289	0.193184	207.092	-0.59145	0.228186	-2.59197
ENSG00000262943	ALOX12P2	transcribed_unprocessed_pseudogene	-1.46349	0.00955804	0.193184	94.0065	-0.549413	0.212012	-2.59142
ENSG00000134531	EMP1	protein_coding	2.25724	0.00956313	0.193184	348.61	1.17456	0.453281	2.59124
ENSG00000198719	DLL1	protein_coding	1.64887	0.00957421	0.19319	31.0919	0.721477	0.278472	2.59084
ENSG00000122692	SMU1	protein_coding	1.22935	0.00959764	0.193444	486.909	0.297891	0.115016	2.59
ENSG00000172867	KRT2	protein_coding	3.07768	0.00967385	0.194634	682.271	1.62184	0.626853	2.58727
ENSG00000061918	GUCY1B1	protein_coding	-1.73331	0.00967841	0.194634	72.97	-0.793526	0.306723	-2.58711
ENSG00000077498	TYR	protein_coding	3.84873	0.00970009	0.194851	34.5312	1.94438	0.751789	2.58634
ENSG00000114388	NPRL2	protein_coding	-1.34268	0.00973227	0.195224	26.2617	-0.425117	0.164443	-2.5852
ENSG00000172264	MACROD2	protein_coding	1.85108	0.00974048	0.195224	995.692	0.888367	0.343675	2.58491
ENSG00000196605	ZNF846	protein_coding	-1.34133	0.00975622	0.195321	83.1117	-0.423669	0.163936	-2.58435
ENSG00000255767	AC108488.2	protein_coding	1.34903	0.00978872	0.195464	55.3931	0.431924	0.167205	2.5832
ENSG00000267924	AC139769.2	lincRNA	-3.84609	0.00979448	0.195464	6.75702	-1.94339	0.752378	-2.583
ENSG00000100302	RASD2	protein_coding	5.25019	0.00980479	0.195464	5.91295	2.39237	0.926328	2.58264
ENSG00000146457	WTAP	protein_coding	1.42832	0.00980703	0.195464	853.488	0.514322	0.199152	2.58256
ENSG00000164294	GPX8	protein_coding	-3.98599	0.00981984	0.195501	18.1006	-1.99494	0.7726	-2.58211
ENSG00000163376	KBTBD8	protein_coding	1.77518	0.00983915	0.195512	78.6262	0.827962	0.320738	2.58143
ENSG00000214860	EVPLL	protein_coding	-4.16679	0.00984224	0.195512	4.87529	-2.05894	0.797628	-2.58132
ENSG00000170681	CAVIN4	protein_coding	-2.0768	0.00986893	0.19581	233.41	-1.05436	0.408606	-2.58039
ENSG00000230131	AL160290.2	lincRNA	-1.72107	0.0098791	0.19581	24.9509	-0.783305	0.303603	-2.58003
ENSG00000256683	ZNF350	protein_coding	1.30111	0.009897	0.195947	127.387	0.379744	0.147221	2.57941
ENSG00000135535	CD164	protein_coding	1.3132	0.00992767	0.196151	1145.98	0.393088	0.152458	2.57834
ENSG00000011465	DCN	protein_coding	2.6317	0.00992922	0.196151	767.451	1.396	0.541444	2.57828
ENSG00000255028	AP003049.2	antisense	-2.48243	0.0099523	0.196391	11.1898	-1.31175	0.508927	-2.57748
ENSG00000197467	COL13A1	protein_coding	-2.33774	0.00997702	0.196662	33.1576	-1.22511	0.475472	-2.57662
ENSG00000105227	PRX	protein_coding	-2.01745	0.0100214	0.197139	18.7464	-1.01253	0.393202	-2.57509
ENSG00000230438	SERPINB9P1	lincRNA	1.75248	0.0100233	0.197139	101.854	0.809397	0.314326	2.57503
ENSG00000165704	HPRT1	protein_coding	1.25735	0.0100808	0.198053	97.8249	0.330381	0.128401	2.57304
ENSG00000137449	CPEB2	protein_coding	1.63901	0.0100988	0.198189	784.416	0.712824	0.277102	2.57243
ENSG00000168306	ACOX2	protein_coding	3.46926	0.0101305	0.198217	22.9903	1.79463	0.697934	2.57134
ENSG00000137507	LRRC32	protein_coding	2.41236	0.0101454	0.198217	41.1145	1.27045	0.494177	2.57083
ENSG00000100226	GTPBP1	protein_coding	1.40567	0.0101482	0.198217	344.086	0.491263	0.191098	2.57074
ENSG00000169429	CXCL8	protein_coding	5.85697	0.0101496	0.198217	558.303	2.55016	0.992012	2.57069
ENSG00000238121	LINC00426	lincRNA	-1.55602	0.0101556	0.198217	63.7248	-0.637864	0.248149	-2.57049
ENSG00000267337	LINC01478	lincRNA	-2.26955	0.0102049	0.198962	62.3878	-1.18241	0.460294	-2.56881
ENSG00000149503	INCENP	protein_coding	-1.38917	0.0102665	0.199692	54.061	-0.474223	0.184758	-2.56672
ENSG00000198435	NRARP	protein_coding	2.68927	0.0102667	0.199692	10.6601	1.42722	0.556047	2.56672
ENSG00000069535	MAOB	protein_coding	-2.81564	0.0102758	0.199692	158.555	-1.49346	0.581927	-2.56641
ENSG00000160223	ICOSLG	protein_coding	2.57262	0.0102947	0.199842	6.7325	1.36324	0.531317	2.56577
ENSG00000068079	IFI35	protein_coding	1.83931	0.0103334	0.200287	58.341	0.879166	0.342826	2.56447
ENSG00000123983	ACSL3	protein_coding	1.50333	0.0103475	0.200287	717.075	0.588158	0.229391	2.564
ENSG00000209082	MT-TL1	Mt_tRNA	-2.56614	0.0103512	0.200287	13.275	-1.3596	0.530292	-2.56387
ENSG00000135047	CTSL	protein_coding	1.93062	0.0104224	0.201274	59.6148	0.949061	0.370511	2.56149
ENSG00000249319	AC068533.4	protein_coding	-1.82232	0.0104247	0.201274	9.61687	-0.865776	0.338007	-2.56141
ENSG00000147119	CHST7	protein_coding	1.79936	0.0104413	0.201303	54.2435	0.847485	0.330938	2.56086
ENSG00000132383	RPA1	protein_coding	-1.1816	0.0104569	0.201303	215.198	-0.240742	0.0940274	-2.56034
ENSG00000249767	ENPP7P10	unprocessed_pseudogene	-2.65011	0.0104599	0.201303	15.5976	-1.40605	0.549187	-2.56024
ENSG00000275895	U2AF1L5	protein_coding	2.96658	0.010499	0.201838	41.3264	1.5688	0.613066	2.55895
ENSG00000114739	ACVR2B	protein_coding	-1.54109	0.0105196	0.202016	113.707	-0.623949	0.243895	-2.55827
ENSG00000232053	AC078845.1	lincRNA	-1.75938	0.0105512	0.202253	83.6767	-0.81507	0.318732	-2.55722
ENSG00000228033	AC010967.1	lincRNA	-3.39252	0.0105571	0.202253	19.8905	-1.76236	0.689221	-2.55703
ENSG00000235749	AL390860.1	antisense	-2.22849	0.0105927	0.202253	10.9782	-1.15607	0.45232	-2.55586
ENSG00000172572	PDE3A	protein_coding	-1.73488	0.0106135	0.202253	208.311	-0.794838	0.31107	-2.55517
ENSG00000128191	DGCR8	protein_coding	-1.22477	0.0106197	0.202253	146.293	-0.292512	0.114488	-2.55497
ENSG00000179242	CDH4	protein_coding	-2.0644	0.0106228	0.202253	87.4134	-1.04573	0.409307	-2.55487
ENSG00000170142	UBE2E1	protein_coding	1.34062	0.0106292	0.202253	992.613	0.422901	0.165541	2.55466
ENSG00000043039	BARX2	protein_coding	3.26107	0.0106309	0.202253	176.157	1.70535	0.667559	2.5546
ENSG00000257354	AC048341.1	lincRNA	1.26119	0.0106443	0.202253	168.149	0.334784	0.131074	2.55416
ENSG00000152484	USP12	protein_coding	1.50684	0.0106449	0.202253	887.987	0.591528	0.231595	2.55415
ENSG00000071967	CYBRD1	protein_coding	-1.71885	0.0106674	0.202465	297.288	-0.781443	0.306039	-2.55341
ENSG00000235954	TTC28-AS1	processed_transcript	-1.46606	0.0107096	0.202856	152.516	-0.551945	0.216277	-2.55203
ENSG00000168517	HEXIM2	protein_coding	-2.56092	0.0107294	0.202856	8.26921	-1.35666	0.531735	-2.55139
ENSG00000239528	RPS14P8	processed_pseudogene	-1.83048	0.0107319	0.202856	91.7651	-0.872226	0.341874	-2.55131
ENSG00000026508	CD44	protein_coding	1.5223	0.0107547	0.202856	5583.85	0.606255	0.237694	2.55057
ENSG00000246889	AP000487.1	antisense	-1.96928	0.010758	0.202856	14.7026	-0.97767	0.38333	-2.55046
ENSG00000251680	AC008591.1	antisense	-2.28242	0.0107609	0.202856	13.3977	-1.19056	0.466819	-2.55037
ENSG00000175170	FAM182B	lincRNA	-1.72988	0.0107748	0.202856	19.5382	-0.790675	0.310078	-2.54992
ENSG00000176658	MYO1D	protein_coding	-1.51086	0.0107854	0.202856	595.573	-0.595372	0.233518	-2.54958
ENSG00000176903	PNMA1	protein_coding	-1.3734	0.01079	0.202856	42.3842	-0.457754	0.179552	-2.54943
ENSG00000163605	PPP4R2	protein_coding	1.36035	0.0108193	0.203194	605.529	0.44398	0.174214	2.54848
ENSG00000144566	RAB5A	protein_coding	1.2554	0.0108759	0.203963	406.32	0.328151	0.128856	2.54666
ENSG00000214548	MEG3	lincRNA	-2.5032	0.0108855	0.203963	170.453	-1.32377	0.51987	-2.54635
ENSG00000127920	GNG11	protein_coding	-1.87139	0.0108944	0.203963	55.6801	-0.904114	0.355102	-2.54607
ENSG00000176542	USF3	protein_coding	1.25315	0.0109323	0.204321	781.594	0.325562	0.127929	2.54486
ENSG00000151726	ACSL1	protein_coding	2.35957	0.0109364	0.204321	2578.87	1.23852	0.486702	2.54473
ENSG00000265992	ESRG	sense_intronic	-11.7438	0.0109495	0.204352	9.55788	-3.55383	1.39678	-2.54431
ENSG00000167601	AXL	protein_coding	1.92691	0.0109674	0.204474	80.5387	0.946286	0.372006	2.54374
ENSG00000151693	ASAP2	protein_coding	-1.66316	0.0109898	0.204679	287.693	-0.733923	0.288603	-2.54302
ENSG00000235785	AL109767.1	antisense	-1.66222	0.0110145	0.204925	6.11629	-0.733107	0.288371	-2.54224
ENSG00000248991	AC097375.1	lincRNA	-2.5925	0.0110404	0.205097	9.04966	-1.37434	0.540778	-2.54142
ENSG00000198205	ZXDA	protein_coding	1.37115	0.0110467	0.205097	33.8133	0.455388	0.179201	2.54122
ENSG00000104356	POP1	protein_coding	-1.42726	0.0110692	0.205303	46.7961	-0.51325	0.202027	-2.54051
ENSG00000138395	CDK15	protein_coding	-3.11567	0.0111069	0.205711	8.69613	-1.63954	0.645663	-2.53932
ENSG00000105011	ASF1B	protein_coding	-2.23207	0.0111226	0.205711	5.56381	-1.15838	0.456267	-2.53882
ENSG00000205213	LGR4	protein_coding	-1.65533	0.0111314	0.205711	346.241	-0.727123	0.286433	-2.53855
ENSG00000173848	NET1	protein_coding	1.46904	0.0111372	0.205711	247.528	0.554874	0.218595	2.53836
ENSG00000101665	SMAD7	protein_coding	1.62113	0.0111766	0.206212	113.356	0.697001	0.274721	2.53713
ENSG00000135333	EPHA7	protein_coding	-4.34086	0.0111874	0.206212	48.0982	-2.11798	0.834905	-2.53679
ENSG00000134109	EDEM1	protein_coding	1.25933	0.0112183	0.206383	536.912	0.332653	0.131181	2.53583
ENSG00000140543	DET1	protein_coding	-1.3882	0.0112434	0.206383	48.0823	-0.473211	0.186668	-2.53504
ENSG00000154146	NRGN	protein_coding	-2.07709	0.0112545	0.206383	184.182	-1.05457	0.416052	-2.5347
ENSG00000111404	RERGL	protein_coding	-3.26896	0.0112722	0.206383	19.2582	-1.70883	0.674322	-2.53414
ENSG00000215068	AC025171.2	antisense	-1.54331	0.0112767	0.206383	16.9528	-0.626026	0.24705	-2.53401
ENSG00000256116	AP001453.1	antisense	-1.97788	0.0112847	0.206383	7.32121	-0.983957	0.388339	-2.53376
ENSG00000197124	ZNF682	protein_coding	1.40584	0.011306	0.206383	84.0629	0.491431	0.194004	2.5331
ENSG00000169862	CTNND2	protein_coding	-2.12206	0.0113143	0.206383	100.415	-1.08547	0.428558	-2.53284
ENSG00000151914	DST	protein_coding	-1.47753	0.0113202	0.206383	4925.98	-0.563183	0.222368	-2.53266
ENSG00000167107	ACSF2	protein_coding	-1.4726	0.011322	0.206383	121.325	-0.558368	0.220472	-2.5326
ENSG00000115091	ACTR3	protein_coding	1.30484	0.0113235	0.206383	2212.48	0.383875	0.151576	2.53255
ENSG00000245261	AL133375.1	antisense	1.74409	0.0113854	0.2073	10.4052	0.802475	0.317103	2.53064
ENSG00000168395	ING5	protein_coding	-1.22992	0.0114159	0.207643	176.99	-0.298559	0.118021	-2.5297
ENSG00000187840	EIF4EBP1	protein_coding	-1.67939	0.0114454	0.207969	33.5976	-0.747938	0.295768	-2.5288
ENSG00000103316	CRYM	protein_coding	2.30097	0.0114658	0.208128	7.26255	1.20224	0.475538	2.52817
ENSG00000197594	ENPP1	protein_coding	-2.00271	0.0115452	0.209358	60.1121	-1.00195	0.396695	-2.52575
ENSG00000167088	SNRPD1	protein_coding	1.28492	0.0115703	0.209435	137.912	0.361682	0.143241	2.52499
ENSG00000258056	AC009779.2	antisense	-2.09932	0.0115729	0.209435	10.405	-1.06992	0.423746	-2.52491
ENSG00000111780	AL021546.1	protein_coding	1.83761	0.0116056	0.209816	5.93963	0.87783	0.347805	2.52391
ENSG00000198915	RASGEF1A	protein_coding	-1.81272	0.0116203	0.209869	13.6015	-0.858153	0.340069	-2.52347
ENSG00000145335	SNCA	protein_coding	-1.5718	0.0116853	0.210831	132.584	-0.65242	0.258742	-2.52151
ENSG00000146674	IGFBP3	protein_coding	-2.26681	0.0117012	0.210904	129.082	-1.18066	0.468325	-2.52103
ENSG00000186976	EFCAB6	protein_coding	-1.69952	0.0117271	0.211159	57.993	-0.765128	0.303592	-2.52025
ENSG00000140398	NEIL1	protein_coding	1.74882	0.0117467	0.2113	39.6196	0.806383	0.320036	2.51966
ENSG00000233593	LINC02609	processed_transcript	3.02877	0.0117897	0.21166	16.9182	1.59873	0.634827	2.51838
ENSG00000172590	MRPL52	protein_coding	-1.29635	0.0117904	0.21166	48.6432	-0.37446	0.148692	-2.51836
ENSG00000159217	IGF2BP1	protein_coding	-4.55646	0.0118193	0.211738	10.9545	-2.18791	0.869084	-2.51749
ENSG00000128487	SPECC1	protein_coding	-1.55493	0.0118291	0.211738	181.32	-0.63685	0.252999	-2.5172
ENSG00000163737	PF4	protein_coding	-2.373	0.0118405	0.211738	69.5064	-1.24671	0.495343	-2.51686
ENSG00000183308	AC005037.1	antisense	1.59367	0.0118727	0.211738	56.2454	0.672357	0.267242	2.51591
ENSG00000122786	CALD1	protein_coding	-1.94125	0.0118785	0.211738	679.751	-0.956983	0.380399	-2.51573
ENSG00000134871	COL4A2	protein_coding	-2.82555	0.0118793	0.211738	491.771	-1.49853	0.595669	-2.51571
ENSG00000184304	PRKD1	protein_coding	-2.34397	0.0119044	0.211738	214.748	-1.22896	0.488657	-2.51497
ENSG00000090339	ICAM1	protein_coding	2.38489	0.0119197	0.211738	130.982	1.25392	0.498675	2.51451
ENSG00000050030	NEXMIF	protein_coding	-1.6188	0.0119471	0.211738	55.0959	-0.694923	0.276454	-2.5137
ENSG00000237248	LINC00987	lincRNA	-1.73729	0.0119472	0.211738	17.2022	-0.796836	0.316997	-2.5137
ENSG00000145016	RUBCN	protein_coding	1.27714	0.0119473	0.211738	441.921	0.352917	0.140398	2.5137
ENSG00000156395	SORCS3	protein_coding	-2.21033	0.0119481	0.211738	32.2535	-1.14426	0.455216	-2.51367
ENSG00000160007	ARHGAP35	protein_coding	-1.24412	0.0119486	0.211738	404.47	-0.315125	0.125365	-2.51366
ENSG00000187231	SESTD1	protein_coding	1.52497	0.0119626	0.211778	1263.08	0.608779	0.242228	2.51324
ENSG00000234261	AL138720.1	lincRNA	1.931	0.0119788	0.211854	106.179	0.94935	0.37781	2.51277
ENSG00000112039	FANCE	protein_coding	-1.634	0.0119993	0.212008	18.4229	-0.708411	0.281992	-2.51216
ENSG00000148450	MSRB2	protein_coding	-1.3946	0.0120377	0.212379	49.937	-0.479854	0.191098	-2.51104
ENSG00000178295	GEN1	protein_coding	1.42509	0.0120572	0.212379	166.477	0.511049	0.203568	2.51046
ENSG00000143869	GDF7	protein_coding	-2.41616	0.0120579	0.212379	8.08923	-1.27272	0.506968	-2.51044
ENSG00000185261	KIAA0825	protein_coding	-1.46046	0.0120678	0.212379	452.642	-0.546421	0.217684	-2.51016
ENSG00000198909	MAP3K3	protein_coding	-1.25308	0.0120883	0.212531	565.118	-0.325484	0.129698	-2.50956
ENSG00000128872	TMOD2	protein_coding	-1.30515	0.0121229	0.212931	231.968	-0.384214	0.153162	-2.50855
ENSG00000170271	FAXDC2	protein_coding	-1.83756	0.0121531	0.213184	65.9723	-0.877794	0.350044	-2.50767
ENSG00000210127	MT-TA	Mt_tRNA	-2.09494	0.0121756	0.213184	14.7934	-1.06691	0.425569	-2.50701
ENSG00000204442	FAM155A	protein_coding	-2.674	0.0121876	0.213184	165.191	-1.419	0.566092	-2.50666
ENSG00000267191	AC006213.3	antisense	-1.85131	0.012191	0.213184	11.5286	-0.88855	0.354489	-2.50657
ENSG00000086967	MYBPC2	protein_coding	1.71828	0.0122031	0.213184	398.078	0.780965	0.311611	2.50622
ENSG00000127220	ABHD8	protein_coding	-1.55237	0.0122088	0.213184	17.1743	-0.634476	0.253178	-2.50605
ENSG00000172006	ZNF554	protein_coding	-1.40207	0.0122321	0.213382	25.2832	-0.487554	0.194603	-2.50538
ENSG00000159899	NPR2	protein_coding	-1.80482	0.0122561	0.213529	31.0877	-0.851858	0.340106	-2.50468
ENSG00000158163	DZIP1L	protein_coding	-1.99853	0.0122741	0.213529	63.0964	-0.998938	0.398911	-2.50416
ENSG00000180316	PNPLA1	protein_coding	2.1006	0.0122763	0.213529	32.7879	1.0708	0.427619	2.5041
ENSG00000142552	RCN3	protein_coding	-1.7175	0.0123006	0.213744	34.3	-0.78031	0.3117	-2.5034
ENSG00000065833	ME1	protein_coding	-1.80711	0.0123624	0.214552	377.709	-0.853686	0.341252	-2.50163
ENSG00000137331	IER3	protein_coding	2.25227	0.0123711	0.214552	70.2144	1.17138	0.468293	2.50138
ENSG00000163482	STK36	protein_coding	-1.43758	0.0123886	0.214647	34.7875	-0.523639	0.209382	-2.50088
ENSG00000152056	AP1S3	protein_coding	1.6525	0.0124392	0.214971	109.762	0.72465	0.289926	2.49943
ENSG00000271614	ATP2B1-AS1	lincRNA	2.02184	0.0124393	0.214971	38.2066	1.01567	0.40636	2.49943
ENSG00000196338	NLGN3	protein_coding	1.6288	0.0124433	0.214971	20.4945	0.703808	0.2816	2.49932
ENSG00000166128	RAB8B	protein_coding	1.48826	0.0124723	0.215265	1274.14	0.573623	0.229588	2.49849
ENSG00000133121	STARD13	protein_coding	-1.66043	0.0125065	0.215342	550.685	-0.731558	0.292913	-2.49752
ENSG00000137968	SLC44A5	protein_coding	-2.81025	0.0125212	0.215342	140.806	-1.4907	0.59697	-2.4971
ENSG00000163138	PACRGL	protein_coding	-1.26137	0.0125234	0.215342	189.229	-0.334993	0.134156	-2.49704
ENSG00000142676	RPL11	protein_coding	-1.42823	0.0125302	0.215342	421.027	-0.514233	0.205953	-2.49685
ENSG00000165061	ZMAT4	protein_coding	-2.43573	0.0125369	0.215342	40.6308	-1.28435	0.514429	-2.49666
ENSG00000159202	UBE2Z	protein_coding	1.19464	0.0125514	0.215383	217.639	0.256574	0.102784	2.49625
ENSG00000151748	SAV1	protein_coding	1.37583	0.012584	0.215736	151.35	0.460299	0.184464	2.49533
ENSG00000040633	PHF23	protein_coding	-1.57972	0.0126164	0.216084	61.2635	-0.659666	0.264457	-2.49442
ENSG00000142871	CYR61	protein_coding	-4.73364	0.012736	0.217925	39.4744	-2.24295	0.900398	-2.49107
ENSG00000171368	TPPP	protein_coding	-1.98709	0.0127804	0.218475	47.5485	-0.990654	0.39788	-2.48983
ENSG00000172728	FUT10	protein_coding	-1.44271	0.0127974	0.218557	133.76	-0.528782	0.212417	-2.48936
ENSG00000197860	SGTB	protein_coding	1.38359	0.0128257	0.218788	287.209	0.468421	0.188229	2.48857
ENSG00000165006	UBAP1	protein_coding	1.41692	0.0128354	0.218788	585.006	0.502758	0.202049	2.4883
ENSG00000157916	RER1	protein_coding	-1.19529	0.0128586	0.218976	134.716	-0.257361	0.103455	-2.48766
ENSG00000183570	PCBP3	protein_coding	1.61867	0.0129211	0.219733	87.0243	0.694805	0.279494	2.48594
ENSG00000062524	LTK	protein_coding	-2.4154	0.0129377	0.219733	12.7129	-1.27226	0.511877	-2.48548
ENSG00000174516	PELI3	protein_coding	-1.51973	0.0129446	0.219733	17.8863	-0.603813	0.242955	-2.48529
ENSG00000205309	NT5M	protein_coding	-1.59315	0.0129522	0.219733	13.7847	-0.671882	0.270366	-2.48508
ENSG00000143630	HCN3	protein_coding	-1.8569	0.0129856	0.220063	8.32975	-0.892898	0.359436	-2.48416
ENSG00000250634	LINC01182	lincRNA	-1.72457	0.0129983	0.220063	12.8404	-0.786239	0.316545	-2.48382
ENSG00000100271	TTLL1	protein_coding	-1.59733	0.0130123	0.220063	19.5336	-0.675666	0.272069	-2.48343
ENSG00000241170	AP001992.1	transcribed_processed_pseudogene	-1.40612	0.0130208	0.220063	92.6972	-0.491721	0.198019	-2.4832
ENSG00000124789	NUP153	protein_coding	1.24807	0.0130726	0.22073	749.404	0.3197	0.128819	2.48178
ENSG00000275443	AC012409.2	lincRNA	-2.19036	0.0130967	0.220929	31.461	-1.13117	0.455909	-2.48113
ENSG00000115339	GALNT3	protein_coding	1.59185	0.0131445	0.22115	291.685	0.6707	0.270462	2.47983
ENSG00000163485	ADORA1	protein_coding	-2.84296	0.0131457	0.22115	23.5266	-1.50739	0.60787	-2.4798
ENSG00000215861	AC245297.1	unprocessed_pseudogene	2.24972	0.0131469	0.22115	231.672	1.16974	0.471716	2.47976
ENSG00000233005	AC018742.1	lincRNA	-1.89472	0.0131635	0.221222	88.7186	-0.921984	0.371871	-2.47931
ENSG00000105497	ZNF175	protein_coding	-1.42384	0.0131766	0.221233	64.8228	-0.509788	0.205646	-2.47896
ENSG00000103852	TTC23	protein_coding	-1.52595	0.0131958	0.221348	112.716	-0.609709	0.246005	-2.47844
ENSG00000011105	TSPAN9	protein_coding	-1.57306	0.0132409	0.221729	266.209	-0.653575	0.263834	-2.47722
ENSG00000108700	CCL8	protein_coding	7.37615	0.0132433	0.221729	7.92851	2.88287	1.16378	2.47716
ENSG00000071282	LMCD1	protein_coding	-1.82545	0.0132644	0.221853	433.724	-0.868251	0.350583	-2.47659
ENSG00000271856	LINC01215	lincRNA	1.4388	0.0132755	0.221853	117.845	0.524863	0.211955	2.47629
ENSG00000068028	RASSF1	protein_coding	-1.38846	0.0133214	0.222311	125.182	-0.473489	0.191304	-2.47506
ENSG00000159189	C1QC	protein_coding	4.3082	0.0133277	0.222311	36.0977	2.10709	0.851386	2.47489
ENSG00000147481	SNTG1	protein_coding	-2.16929	0.0133489	0.222374	21.1626	-1.11722	0.451526	-2.47432
ENSG00000106688	SLC1A1	protein_coding	1.77937	0.0133564	0.222374	26.6385	0.831369	0.336026	2.47412
ENSG00000178202	KDELC2	protein_coding	1.35856	0.0133725	0.222435	71.7326	0.442083	0.178714	2.47369
ENSG00000153404	PLEKHG4B	protein_coding	-2.65297	0.0133862	0.222456	16.5069	-1.40761	0.569115	-2.47333
ENSG00000148660	CAMK2G	protein_coding	-1.26668	0.0134085	0.22262	295.87	-0.341049	0.137924	-2.47273
ENSG00000123737	EXOSC9	protein_coding	1.25506	0.013489	0.22375	136.894	0.327759	0.132664	2.47059
ENSG00000256427	AC010175.1	lincRNA	-1.71169	0.0135509	0.224216	43.6304	-0.77542	0.314068	-2.46895
ENSG00000154277	UCHL1	protein_coding	-4.72893	0.0135511	0.224216	13.4888	-2.24151	0.907882	-2.46895
ENSG00000138443	ABI2	protein_coding	-1.24898	0.0135554	0.224216	281.736	-0.320748	0.129919	-2.46884
ENSG00000104856	RELB	protein_coding	1.86924	0.0135672	0.224216	172.505	0.902451	0.365583	2.46852
ENSG00000163430	FSTL1	protein_coding	-2.13889	0.0135944	0.224256	518.195	-1.09687	0.44447	-2.46781
ENSG00000232611	AL683813.1	lincRNA	-1.6785	0.0135947	0.224256	31.5648	-0.747174	0.30277	-2.4678
ENSG00000224597	SVIL-AS1	transcribed_unprocessed_pseudogene	-1.37276	0.0136405	0.224631	307.094	-0.457081	0.185308	-2.46659
ENSG00000102384	CENPI	protein_coding	-1.57783	0.0136496	0.224631	21.4206	-0.65794	0.266766	-2.46636
ENSG00000141314	RHBDL3	protein_coding	3.34169	0.0136735	0.224631	5.31319	1.74058	0.705909	2.46573
ENSG00000088756	ARHGAP28	protein_coding	-2.76734	0.0136772	0.224631	168.08	-1.4685	0.595588	-2.46563
ENSG00000235459	RPS26P31	processed_pseudogene	-3.15316	0.0136802	0.224631	3.48052	-1.6568	0.671979	-2.46555
ENSG00000089169	RPH3A	protein_coding	-2.14803	0.0137113	0.224758	12.4817	-1.10301	0.447517	-2.46474
ENSG00000126500	FLRT1	protein_coding	-3.39514	0.013713	0.224758	4.61175	-1.76347	0.715493	-2.46469
ENSG00000150556	LYPD6B	protein_coding	-2.12338	0.0137732	0.225538	323.901	-1.08636	0.441051	-2.46312
ENSG00000261168	AL592424.1	sense_overlapping	-3.50099	0.0138017	0.225798	19.9256	-1.80776	0.734151	-2.46238
ENSG00000197122	SRC	protein_coding	1.86838	0.0138209	0.225905	133.077	0.901784	0.366298	2.46189
ENSG00000125967	NECAB3	protein_coding	-1.56638	0.0138763	0.226407	22.7461	-0.64743	0.263135	-2.46045
ENSG00000258301	VASH1-AS1	lincRNA	-1.58208	0.0138912	0.226407	13.4231	-0.661825	0.269027	-2.46007
ENSG00000028116	VRK2	protein_coding	1.27078	0.0138966	0.226407	664.464	0.345717	0.14054	2.45992
ENSG00000275120	AC048382.5	antisense	-1.47146	0.0139022	0.226407	21.5626	-0.557249	0.226544	-2.45978
ENSG00000103966	EHD4	protein_coding	1.63466	0.0139366	0.226456	297.503	0.70899	0.288337	2.45889
ENSG00000258035	AC123567.2	antisense	2.36618	0.0139425	0.226456	5.79987	1.24256	0.505364	2.45874
ENSG00000080371	RAB21	protein_coding	1.36126	0.0139443	0.226456	789.422	0.444945	0.180968	2.4587
ENSG00000134575	ACP2	protein_coding	1.41917	0.0139565	0.226456	30.1135	0.505048	0.205439	2.45838
ENSG00000137414	FAM8A1	protein_coding	1.40026	0.0139685	0.226456	184.494	0.485696	0.197592	2.45807
ENSG00000205038	PKHD1L1	protein_coding	-1.89374	0.0139835	0.226495	53.0326	-0.921239	0.37484	-2.45769
ENSG00000240771	ARHGEF25	protein_coding	-3.23643	0.0140647	0.227329	14.1741	-1.6944	0.690013	-2.45561
ENSG00000262097	LINC02185	lincRNA	-3.26297	0.0140735	0.227329	4.81887	-1.70619	0.694877	-2.45538
ENSG00000164304	CAGE1	protein_coding	2.18201	0.0140884	0.227329	4.42981	1.12566	0.458516	2.455
ENSG00000112031	MTRF1L	protein_coding	1.40209	0.014098	0.227329	115.932	0.487578	0.198626	2.45476
ENSG00000127481	UBR4	protein_coding	1.2019	0.0140985	0.227329	1622.21	0.265318	0.108084	2.45474
ENSG00000204899	MZT1	protein_coding	1.38544	0.0141482	0.227636	79.6464	0.470342	0.191704	2.45348
ENSG00000268895	A1BG-AS1	antisense	-1.65542	0.0141494	0.227636	18.7699	-0.727194	0.296396	-2.45345
ENSG00000185567	AHNAK2	protein_coding	2.36632	0.0141619	0.227636	493.152	1.24264	0.506554	2.45313
ENSG00000139618	BRCA2	protein_coding	1.58395	0.0141684	0.227636	100.019	0.663524	0.270499	2.45297
ENSG00000196440	ARMCX4	protein_coding	-1.25118	0.0142479	0.228707	280.145	-0.323286	0.131902	-2.45095
ENSG00000234145	NAP1L4P3	processed_pseudogene	-2.25223	0.0142641	0.228763	3.94948	-1.17135	0.477998	-2.45054
ENSG00000139436	GIT2	protein_coding	-1.13988	0.0143376	0.229736	667.62	-0.188886	0.0771374	-2.44869
ENSG00000263798	AC018521.1	processed_transcript	-1.48657	0.0143722	0.230085	17.9535	-0.571991	0.233673	-2.44782
ENSG00000156689	GLYATL2	protein_coding	-3.23867	0.0144025	0.230093	13.5494	-1.6954	0.692831	-2.44706
ENSG00000143889	HNRNPLL	protein_coding	-1.30412	0.0144087	0.230093	250.995	-0.383072	0.156553	-2.44691
ENSG00000279320	AC069528.2	TEC	1.8834	0.0144113	0.230093	9.33391	0.91334	0.373272	2.44684
ENSG00000204291	COL15A1	protein_coding	-2.32822	0.0144893	0.231132	362.064	-1.21922	0.498681	-2.4449
ENSG00000101928	MOSPD1	protein_coding	1.39904	0.0145446	0.23172	39.8735	0.484441	0.198255	2.44352
ENSG00000117595	IRF6	protein_coding	2.07627	0.0145619	0.23172	126.09	1.054	0.431418	2.4431
ENSG00000197410	DCHS2	protein_coding	-2.38357	0.0145654	0.23172	15.4264	-1.25312	0.512943	-2.44301
ENSG00000072840	EVC	protein_coding	-1.70616	0.0145871	0.23172	113.416	-0.770757	0.315564	-2.44247
ENSG00000122674	CCZ1	protein_coding	1.28424	0.0145909	0.23172	133.711	0.360914	0.147771	2.44238
ENSG00000100376	FAM118A	protein_coding	1.54521	0.014713	0.233451	204.73	0.6278	0.257362	2.43937
ENSG00000267327	AC009271.1	lincRNA	-3.25623	0.0147555	0.233919	20.1911	-1.7032	0.698514	-2.43832
ENSG00000241431	RPL37P6	transcribed_processed_pseudogene	-2.37472	0.0147848	0.234079	4.36827	-1.24776	0.511879	-2.43761
ENSG00000232354	VIPR1-AS1	antisense	-2.04723	0.0147918	0.234079	6.96883	-1.03368	0.424083	-2.43744
ENSG00000112218	GPR63	protein_coding	-1.99029	0.014852	0.234756	9.98518	-0.992977	0.407631	-2.43597
ENSG00000223519	KIF28P	transcribed_unitary_pseudogene	-2.24382	0.0148729	0.234756	8.2435	-1.16596	0.478743	-2.43546
ENSG00000198727	MT-CYB	protein_coding	-1.71092	0.0148814	0.234756	3415.15	-0.774771	0.318148	-2.43525
ENSG00000262074	SNORD3B-2	snoRNA	2.49092	0.014887	0.234756	20.1189	1.31668	0.540704	2.43512
ENSG00000101230	ISM1	protein_coding	-1.99335	0.0149007	0.234765	87.3024	-0.995199	0.408742	-2.43478
ENSG00000154165	GPR15	protein_coding	-2.121	0.0149684	0.235624	6.99025	-1.08474	0.445819	-2.43314
ENSG00000233901	LINC01503	lincRNA	-1.82547	0.0150277	0.236349	20.2709	-0.868267	0.35706	-2.43171
ENSG00000130559	CAMSAP1	protein_coding	-1.20587	0.0151079	0.23738	287.929	-0.270077	0.111153	-2.42978
ENSG00000049323	LTBP1	protein_coding	-1.64951	0.0151198	0.23738	306.238	-0.722041	0.297198	-2.4295
ENSG00000112029	FBXO5	protein_coding	1.37859	0.0152353	0.238985	44.6592	0.463193	0.190871	2.42674
ENSG00000198060	MARCH5	protein_coding	1.23984	0.0152867	0.239461	219.273	0.31015	0.12787	2.42552
ENSG00000196653	ZNF502	protein_coding	1.59503	0.0152954	0.239461	32.5243	0.673584	0.277731	2.42531
ENSG00000182378	PLCXD1	protein_coding	-1.42445	0.0153116	0.239461	68.8115	-0.510401	0.210481	-2.42492
ENSG00000183715	OPCML	protein_coding	-1.99782	0.0153192	0.239461	27.4232	-0.998427	0.411766	-2.42474
ENSG00000163882	POLR2H	protein_coding	-1.41815	0.0153668	0.239996	26.843	-0.504007	0.207957	-2.42362
ENSG00000140836	ZFHX3	protein_coding	-1.41111	0.0153906	0.240158	686.731	-0.496831	0.205043	-2.42305
ENSG00000013588	GPRC5A	protein_coding	3.18086	0.0154774	0.240707	11.9165	1.66942	0.689553	2.42101
ENSG00000105443	CYTH2	protein_coding	-1.40797	0.0155447	0.240707	51.4488	-0.493614	0.20402	-2.41943
ENSG00000254731	AP003059.1	lincRNA	2.53756	0.0155483	0.240707	20.1648	1.34344	0.55529	2.41935
ENSG00000265354	TIMM23	protein_coding	1.29798	0.0155633	0.240707	199.701	0.376263	0.155545	2.419
ENSG00000163687	DNASE1L3	protein_coding	-1.91535	0.0155655	0.240707	8.78921	-0.937611	0.387611	-2.41895
ENSG00000104067	TJP1	protein_coding	-2.38382	0.0155724	0.240707	507.305	-1.25328	0.518143	-2.41879
ENSG00000248932	AC097103.2	antisense	-1.35139	0.0155804	0.240707	203.418	-0.43444	0.179624	-2.4186
ENSG00000182902	SLC25A18	protein_coding	-3.15167	0.0155898	0.240707	6.43771	-1.65612	0.684804	-2.41838
ENSG00000188820	CALHM6	protein_coding	1.91776	0.0155977	0.240707	24.9328	0.939423	0.388481	2.41819
ENSG00000231749	ABCA9-AS1	antisense	-2.51642	0.0156099	0.240707	7.70947	-1.33137	0.55063	-2.41791
ENSG00000089472	HEPH	protein_coding	-2.08581	0.0156219	0.240707	28.9917	-1.06061	0.438698	-2.41763
ENSG00000249035	CLMAT3	antisense	-3.36486	0.0156429	0.240707	9.40485	-1.75055	0.724222	-2.41714
ENSG00000176771	NCKAP5	protein_coding	-1.87935	0.0156665	0.240707	506.707	-0.910236	0.376661	-2.41659
ENSG00000196428	TSC22D2	protein_coding	1.42236	0.0156688	0.240707	840.253	0.508286	0.210336	2.41654
ENSG00000237037	NDUFA6-DT	processed_transcript	-1.3634	0.0156735	0.240707	75.4125	-0.447207	0.185069	-2.41643
ENSG00000281162	LINC01127	lincRNA	-2.09966	0.0156833	0.240707	7.74314	-1.07016	0.442909	-2.4162
ENSG00000184500	PROS1	protein_coding	-1.80518	0.0156869	0.240707	131.273	-0.852139	0.352689	-2.41612
ENSG00000112303	VNN2	protein_coding	-1.54558	0.0156915	0.240707	154.851	-0.628151	0.259995	-2.41601
ENSG00000257511	AC084824.1	processed_pseudogene	-1.43816	0.0156936	0.240707	13.8361	-0.524223	0.216983	-2.41597
ENSG00000071243	ING3	protein_coding	1.42274	0.0156979	0.240707	266.962	0.508667	0.210553	2.41587
ENSG00000254560	BBOX1-AS1	antisense	-2.52761	0.0157182	0.240707	26.7616	-1.33777	0.553852	-2.41539
ENSG00000118640	VAMP8	protein_coding	-1.49879	0.0157312	0.240707	49.2092	-0.5838	0.24173	-2.41509
ENSG00000142408	CACNG8	protein_coding	-4.32237	0.0157351	0.240707	7.5304	-2.11182	0.874459	-2.415
ENSG00000214407	LINC02085	lincRNA	2.71604	0.0158226	0.241838	18.7672	1.44151	0.597396	2.41298
ENSG00000164164	OTUD4	protein_coding	1.24078	0.0158438	0.241957	591.229	0.311248	0.129015	2.41249
ENSG00000157368	IL34	protein_coding	1.70916	0.015868	0.242118	90.9155	0.773289	0.320609	2.41194
ENSG00000255435	AP001267.3	antisense	-1.59751	0.0158884	0.242195	18.2308	-0.675827	0.280256	-2.41147
ENSG00000170584	NUDCD2	protein_coding	1.3194	0.0159115	0.242195	38.2392	0.399885	0.165863	2.41094
ENSG00000002933	TMEM176A	protein_coding	-2.95527	0.0159254	0.242195	9.39196	-1.56329	0.648501	-2.41062
ENSG00000099994	SUSD2	protein_coding	2.31822	0.0159492	0.242195	8.37121	1.21302	0.503312	2.41007
ENSG00000101654	RNMT	protein_coding	1.32404	0.0159498	0.242195	480.339	0.404952	0.168026	2.41006
ENSG00000114251	WNT5A	protein_coding	3.15767	0.0159618	0.242195	32.6547	1.65886	0.688384	2.40979
ENSG00000124541	RRP36	protein_coding	-1.26886	0.0159677	0.242195	78.6667	-0.34353	0.142564	-2.40965
ENSG00000105248	YJU2	protein_coding	1.32925	0.0159878	0.242294	58.2404	0.410609	0.170434	2.40919
ENSG00000113140	SPARC	protein_coding	-1.85604	0.0160329	0.242511	893.406	-0.892224	0.3705	-2.40816
ENSG00000143891	GALM	protein_coding	-1.34766	0.0160733	0.242511	76.4973	-0.430458	0.178817	-2.40725
ENSG00000126733	DACH2	protein_coding	-1.94673	0.0160798	0.242511	17.5731	-0.96105	0.399256	-2.4071
ENSG00000146278	PNRC1	protein_coding	1.36322	0.0160805	0.242511	905.789	0.447016	0.185709	2.40708
ENSG00000164961	WASHC5	protein_coding	1.24312	0.016095	0.242511	436.57	0.313962	0.13045	2.40675
ENSG00000276241	AC243829.2	antisense	2.6667	0.0161158	0.242511	40.6154	1.41506	0.588068	2.40628
ENSG00000173917	HOXB2	protein_coding	-1.77854	0.0161231	0.242511	10.8222	-0.830697	0.345244	-2.40612
ENSG00000239801	DENND6A-AS1	antisense	1.88344	0.0161275	0.242511	10.1812	0.91337	0.379619	2.40602
ENSG00000154133	ROBO4	protein_coding	-3.70603	0.0161285	0.242511	34.5328	-1.88987	0.785486	-2.40599
ENSG00000240875	LINC00886	lincRNA	-1.5844	0.0161391	0.242511	202.15	-0.663933	0.275977	-2.40575
ENSG00000234614	C2CD4D-AS1	antisense	-1.84698	0.0161511	0.242511	16.737	-0.885168	0.367979	-2.40548
ENSG00000267858	MZF1-AS1	antisense	-1.67103	0.0162291	0.243353	20.8989	-0.740742	0.308164	-2.40372
ENSG00000204301	NOTCH4	protein_coding	-1.92859	0.0162344	0.243353	48.8051	-0.947544	0.394218	-2.4036
ENSG00000140307	GTF2A2	protein_coding	1.42579	0.0162603	0.243396	19.9294	0.511757	0.212964	2.40302
ENSG00000196072	BLOC1S2	protein_coding	1.25983	0.0162645	0.243396	115.665	0.333224	0.138674	2.40293
ENSG00000124596	OARD1	protein_coding	-1.13854	0.0163325	0.24421	151.769	-0.187185	0.0779483	-2.4014
ENSG00000165272	AQP3	protein_coding	-1.68661	0.0163892	0.244852	66.8755	-0.754129	0.314203	-2.40013
ENSG00000155189	AGPAT5	protein_coding	1.39787	0.0164124	0.244995	323.027	0.48323	0.201378	2.39961
ENSG00000084693	AGBL5	protein_coding	-1.32074	0.0164567	0.245391	38.1894	-0.401345	0.167323	-2.39863
ENSG00000070808	CAMK2A	protein_coding	5.80858	0.0164717	0.245391	141.014	2.53819	1.05833	2.39829
ENSG00000092607	TBX15	protein_coding	2.13114	0.0164835	0.245391	415.364	1.09163	0.455218	2.39803
ENSG00000244405	ETV5	protein_coding	1.81946	0.0164938	0.245391	49.8142	0.863512	0.360126	2.3978
ENSG00000260719	AC009133.3	antisense	-1.87781	0.0165214	0.245598	5.78833	-0.909052	0.379216	-2.39719
ENSG00000140464	PML	protein_coding	1.47088	0.0165622	0.245796	236.766	0.556675	0.232307	2.39629
ENSG00000090061	CCNK	protein_coding	1.29491	0.0165629	0.245796	417.763	0.372849	0.155596	2.39627
ENSG00000173926	MARCH3	protein_coding	1.48174	0.0165759	0.245796	609.577	0.567294	0.236769	2.39598
ENSG00000063180	CA11	protein_coding	-1.63746	0.0166109	0.246111	16.4801	-0.711457	0.297033	-2.39521
ENSG00000134627	PIWIL4	protein_coding	1.50394	0.0166434	0.246389	93.3678	0.588748	0.245876	2.39449
ENSG00000186806	VSIG10L	protein_coding	2.68178	0.0166615	0.246403	17.6478	1.42319	0.594459	2.39409
ENSG00000196664	TLR7	protein_coding	1.79041	0.0166815	0.246403	65.5246	0.840292	0.35105	2.39365
ENSG00000135951	TSGA10	protein_coding	-1.51273	0.0166857	0.246403	178.484	-0.597156	0.249484	-2.39356
ENSG00000235100	AL157400.3	lincRNA	-1.98321	0.0167157	0.246643	13.7848	-0.987834	0.412819	-2.3929
ENSG00000249860	MTRNR2L5	protein_coding	-1.919	0.0167506	0.246867	24.2561	-0.940356	0.393103	-2.39214
ENSG00000261064	LINC02256	lincRNA	-1.36196	0.0167677	0.246867	49.7752	-0.445683	0.186341	-2.39176
ENSG00000081052	COL4A4	protein_coding	-1.90107	0.0167774	0.246867	127.114	-0.926811	0.387536	-2.39155
ENSG00000114455	HHLA2	protein_coding	1.81453	0.0167861	0.246867	11.2429	0.859597	0.359459	2.39136
ENSG00000025770	NCAPH2	protein_coding	1.40952	0.0168025	0.246906	66.5596	0.495201	0.20711	2.391
ENSG00000126524	SBDS	protein_coding	1.47142	0.0169057	0.248219	340.231	0.557211	0.233265	2.38875
ENSG00000067066	SP100	protein_coding	1.371	0.0169226	0.24823	2569.99	0.455225	0.1906	2.38839
ENSG00000170899	GSTA4	protein_coding	-1.71862	0.0169379	0.24823	76.4451	-0.78125	0.327149	-2.38805
ENSG00000116183	PAPPA2	protein_coding	-2.18607	0.0169481	0.24823	17.7172	-1.12834	0.472537	-2.38783
ENSG00000144724	PTPRG	protein_coding	-1.84463	0.0170216	0.249103	951.907	-0.883328	0.370176	-2.38624
ENSG00000254614	AP003068.2	antisense	-1.71949	0.0170524	0.249289	19.6511	-0.781979	0.327795	-2.38558
ENSG00000165757	JCAD	protein_coding	-2.51219	0.0170759	0.249289	117.248	-1.32894	0.557193	-2.38507
ENSG00000145979	TBC1D7	protein_coding	1.5713	0.0170761	0.249289	107.881	0.651958	0.27335	2.38506
ENSG00000198246	SLC29A3	protein_coding	-1.4144	0.0171164	0.249674	48.7138	-0.500188	0.209793	-2.3842
ENSG00000132773	TOE1	protein_coding	1.38828	0.0171345	0.249734	26.4389	0.473297	0.198546	2.38381
ENSG00000138759	FRAS1	protein_coding	-2.32362	0.0172489	0.251072	215.261	-1.21637	0.51079	-2.38136
ENSG00000140990	NDUFB10	protein_coding	-1.54807	0.0172544	0.251072	49.908	-0.630474	0.264767	-2.38124
ENSG00000229689	AC009237.3	transcribed_unprocessed_pseudogene	-2.24147	0.0172811	0.251117	6.1333	-1.16444	0.489124	-2.38067
ENSG00000110079	MS4A4A	protein_coding	1.88318	0.0172855	0.251117	46.1321	0.913171	0.383592	2.38058
ENSG00000165810	BTNL9	protein_coding	-2.23227	0.0173079	0.25122	59.9841	-1.15851	0.486749	-2.3801
ENSG00000119862	LGALSL	protein_coding	-1.83966	0.0173207	0.25122	119.57	-0.87944	0.369539	-2.37983
ENSG00000041357	PSMA4	protein_coding	1.36985	0.0173515	0.251464	236.275	0.454015	0.190829	2.37917
ENSG00000234028	EIF2AK3-DT	antisense	1.45657	0.0173737	0.251582	17.2628	0.542571	0.228095	2.3787
ENSG00000204420	MPIG6B	protein_coding	-1.91171	0.017404	0.251816	34.887	-0.934864	0.39312	-2.37806
ENSG00000144029	MRPS5	protein_coding	-1.17272	0.0174406	0.252142	261.049	-0.22986	0.09669	-2.37729
ENSG00000163873	GRIK3	protein_coding	-2.67253	0.0174592	0.252181	11.9877	-1.41821	0.596665	-2.37689
ENSG00000184408	KCND2	protein_coding	-2.61956	0.017483	0.252181	327.044	-1.38933	0.584637	-2.37639
ENSG00000185651	UBE2L3	protein_coding	1.17029	0.0174855	0.252181	226.294	0.226871	0.0954711	2.37634
ENSG00000180011	ZADH2	protein_coding	-1.19402	0.017509	0.252316	181.867	-0.255823	0.107677	-2.37584
ENSG00000123297	TSFM	protein_coding	1.33528	0.0175782	0.253109	52.4596	0.417141	0.175684	2.37438
ENSG00000103647	CORO2B	protein_coding	1.91312	0.0176	0.253219	79.0477	0.935929	0.394253	2.37393
ENSG00000175592	FOSL1	protein_coding	2.72146	0.0176544	0.253378	14.3813	1.44438	0.608728	2.37279
ENSG00000011143	MKS1	protein_coding	-1.48087	0.017675	0.253378	18.9669	-0.566449	0.238771	-2.37236
ENSG00000103460	TOX3	protein_coding	-4.9481	0.0176755	0.253378	18.7848	-2.30687	0.972402	-2.37235
ENSG00000156398	SFXN2	protein_coding	-1.46398	0.0176858	0.253378	38.7685	-0.549898	0.231816	-2.37213
ENSG00000145423	SFRP2	protein_coding	-5.23463	0.0176894	0.253378	19.9859	-2.38809	1.00676	-2.37206
ENSG00000108878	CACNG1	protein_coding	-3.93756	0.0177044	0.253378	67.9467	-1.9773	0.833691	-2.37174
ENSG00000162929	KIAA1841	protein_coding	-1.45452	0.0177243	0.253378	65.6555	-0.540543	0.22795	-2.37133
ENSG00000101421	CHMP4B	protein_coding	1.44085	0.0177386	0.253378	389.88	0.526924	0.222234	2.37103
ENSG00000166529	ZSCAN21	protein_coding	-1.3926	0.0177415	0.253378	29.471	-0.477778	0.201512	-2.37097
ENSG00000055211	GINM1	protein_coding	1.30526	0.0177623	0.253378	202.202	0.384333	0.162129	2.37054
ENSG00000168661	ZNF30	protein_coding	-1.3924	0.0177776	0.253378	31.3384	-0.477574	0.201489	-2.37022
ENSG00000103855	CD276	protein_coding	-2.89948	0.0177809	0.253378	40.9263	-1.53579	0.647973	-2.37015
ENSG00000232573	RPL3P4	processed_pseudogene	-1.9093	0.0178646	0.254259	20.2992	-0.933045	0.393954	-2.36841
ENSG00000205763	RP9P	transcribed_unprocessed_pseudogene	-1.34183	0.0178711	0.254259	41.0024	-0.4242	0.179118	-2.36828
ENSG00000105402	NAPA	protein_coding	1.39501	0.0179208	0.254762	170.223	0.480274	0.202882	2.36725
ENSG00000166847	DCTN5	protein_coding	1.21117	0.0179485	0.254812	182.412	0.276398	0.116787	2.36668
ENSG00000100324	TAB1	protein_coding	-1.2944	0.0179528	0.254812	122.68	-0.372285	0.157309	-2.36659
ENSG00000189144	ZNF573	protein_coding	-1.29508	0.0179848	0.254892	108.78	-0.373037	0.15767	-2.36593
ENSG00000159128	IFNGR2	protein_coding	1.46884	0.017995	0.254892	542.324	0.55468	0.234466	2.36572
ENSG00000169432	SCN9A	protein_coding	-1.57526	0.0180109	0.254892	100.182	-0.655588	0.277158	-2.36539
ENSG00000174010	KLHL15	protein_coding	1.34104	0.0180235	0.254892	209.164	0.423354	0.178998	2.36513
ENSG00000139372	TDG	protein_coding	1.25383	0.018041	0.254892	156.948	0.32634	0.138	2.36478
ENSG00000123191	ATP7B	protein_coding	-1.65324	0.0180447	0.254892	34.6103	-0.725294	0.306717	-2.3647
ENSG00000165105	RASEF	protein_coding	-2.08505	0.0180581	0.254892	29.9064	-1.06008	0.448346	-2.36442
ENSG00000214184	GCC2-AS1	antisense	-1.68015	0.0180847	0.254951	11.1103	-0.748591	0.316679	-2.36388
ENSG00000249395	CASC9	lincRNA	-3.20417	0.0180907	0.254951	6.80854	-1.67995	0.710712	-2.36376
ENSG00000087245	MMP2	protein_coding	2.49862	0.0181257	0.255243	136.475	1.32113	0.55908	2.36304
ENSG00000072952	MRVI1	protein_coding	-2.21196	0.0181673	0.255628	44.0827	-1.14533	0.484859	-2.36219
ENSG00000100084	HIRA	protein_coding	1.3049	0.0182238	0.256221	109.591	0.383943	0.162616	2.36104
ENSG00000111452	ADGRD1	protein_coding	-1.65363	0.0182398	0.256245	101.136	-0.725638	0.307381	-2.36071
ENSG00000165323	FAT3	protein_coding	-2.88406	0.0182582	0.256303	64.7478	-1.5281	0.647408	-2.36034
ENSG00000165507	DEPP1	protein_coding	-2.81277	0.0182831	0.25645	35.0235	-1.49199	0.632245	-2.35983
ENSG00000224609	HSD52	processed_transcript	4.65261	0.0183318	0.256933	21.0039	2.21804	0.940307	2.35885
ENSG00000221838	AP4M1	protein_coding	-1.62682	0.0184014	0.257617	11.4182	-0.702055	0.297804	-2.35744
ENSG00000167637	ZNF283	protein_coding	-1.37616	0.0184204	0.257617	85.1653	-0.460649	0.195434	-2.35706
ENSG00000242247	ARFGAP3	protein_coding	1.35868	0.0184238	0.257617	239.685	0.442207	0.187615	2.35699
ENSG00000138758	SEPT11	protein_coding	-1.40765	0.0185503	0.259182	498.838	-0.493293	0.209515	-2.35445
ENSG00000010270	STARD3NL	protein_coding	1.33663	0.0185711	0.259259	188.489	0.418604	0.177825	2.35403
ENSG00000115594	IL1R1	protein_coding	2.15762	0.0185847	0.259259	259.518	1.10944	0.471349	2.35376
ENSG00000184154	LRTOMT	protein_coding	-1.51514	0.0186118	0.259434	17.8522	-0.599448	0.254736	-2.35322
ENSG00000099999	RNF215	protein_coding	-1.35271	0.0186929	0.260362	62.9942	-0.435853	0.185343	-2.3516
ENSG00000103051	COG4	protein_coding	-1.19592	0.0187277	0.260644	142.839	-0.258122	0.109797	-2.35091
ENSG00000128829	EIF2AK4	protein_coding	-1.16389	0.0187516	0.260676	275.457	-0.218954	0.0931546	-2.35043
ENSG00000137941	TTLL7	protein_coding	-1.75459	0.0187727	0.260676	133.498	-0.811132	0.345161	-2.35001
ENSG00000145349	CAMK2D	protein_coding	1.38025	0.0187746	0.260676	3688.94	0.464925	0.197843	2.34998
ENSG00000227449	FGF7P6	transcribed_unprocessed_pseudogene	-1.98976	0.0187911	0.260676	10.8999	-0.992591	0.422442	-2.34965
ENSG00000130338	TULP4	protein_coding	1.17011	0.0188054	0.260676	500.377	0.226645	0.0964709	2.34937
ENSG00000185274	GALNT17	protein_coding	-2.16044	0.018829	0.260676	119.141	-1.11133	0.473126	-2.3489
ENSG00000188549	CCDC9B	protein_coding	-1.64743	0.018857	0.260676	69.9126	-0.720221	0.306693	-2.34835
ENSG00000179639	FCER1A	protein_coding	-2.17463	0.0188623	0.260676	20.1481	-1.12077	0.477281	-2.34824
ENSG00000180357	ZNF609	protein_coding	-1.2694	0.0188681	0.260676	1000.71	-0.344145	0.146561	-2.34813
ENSG00000166833	NAV2	protein_coding	-1.62735	0.0188756	0.260676	548.31	-0.702522	0.299203	-2.34798
ENSG00000164530	PI16	protein_coding	-2.37241	0.0188953	0.260746	34.2605	-1.24635	0.530908	-2.34759
ENSG00000002746	HECW1	protein_coding	-2.18653	0.0189456	0.260771	15.3878	-1.12864	0.480969	-2.3466
ENSG00000276600	RAB7B	protein_coding	2.90374	0.0189504	0.260771	65.3187	1.53791	0.655405	2.34651
ENSG00000189057	FAM111B	protein_coding	2.02096	0.018952	0.260771	59.4778	1.01504	0.432581	2.34647
ENSG00000198963	RORB	protein_coding	1.75478	0.0189554	0.260771	20.7127	0.811287	0.345757	2.34641
ENSG00000091262	ABCC6	protein_coding	-2.2645	0.019033	0.261531	23.3205	-1.17919	0.50288	-2.34488
ENSG00000159708	LRRC36	protein_coding	-1.93032	0.0190398	0.261531	8.06202	-0.948839	0.404665	-2.34475
ENSG00000169994	MYO7B	protein_coding	1.66544	0.019096	0.261964	19.5626	0.735905	0.313999	2.34365
ENSG00000089876	DHX32	protein_coding	-1.29958	0.0191006	0.261964	203.564	-0.378044	0.161312	-2.34356
ENSG00000210100	MT-TI	Mt_tRNA	-1.91895	0.0191292	0.262155	37.3453	-0.940314	0.401328	-2.343
ENSG00000119508	NR4A3	protein_coding	3.43596	0.0192371	0.262973	317.081	1.78071	0.760694	2.3409
ENSG00000255776	VDAC2P2	processed_pseudogene	-2.46757	0.0192399	0.262973	3.70213	-1.30309	0.556674	-2.34085
ENSG00000236320	SLFN14	protein_coding	-2.10021	0.0192433	0.262973	9.30889	-1.07053	0.45734	-2.34078
ENSG00000259719	LINC02284	lincRNA	1.60227	0.0192772	0.262973	43.6911	0.680118	0.290633	2.34013
ENSG00000197415	VEPH1	protein_coding	-1.90524	0.0192793	0.262973	28.9335	-0.929975	0.397411	-2.34009
ENSG00000243836	WDR86-AS1	processed_transcript	-1.9615	0.0192794	0.262973	5.23536	-0.971959	0.415352	-2.34008
ENSG00000181634	TNFSF15	protein_coding	2.19884	0.0192917	0.262973	8.25641	1.13674	0.48582	2.33985
ENSG00000144366	GULP1	protein_coding	-2.7068	0.0193124	0.262978	281.856	-1.43659	0.614073	-2.33944
ENSG00000134548	SPX	protein_coding	-2.31125	0.0193215	0.262978	46.0903	-1.20867	0.516689	-2.33927
ENSG00000145147	SLIT2	protein_coding	-2.25075	0.0193511	0.263181	306.069	-1.1704	0.500451	-2.3387
ENSG00000138735	PDE5A	protein_coding	-1.6574	0.0193805	0.26338	416.408	-0.728923	0.311755	-2.33813
ENSG00000222009	BTBD19	protein_coding	1.88571	0.0194102	0.263584	39.5345	0.91511	0.391481	2.33756
ENSG00000196352	CD55	protein_coding	1.47766	0.0194552	0.263859	3336.78	0.563313	0.241073	2.33669
ENSG00000201098	RNY1	misc_RNA	-2.04387	0.0194599	0.263859	19.0532	-1.0313	0.441368	-2.3366
ENSG00000139178	C1RL	protein_coding	-1.34138	0.0195122	0.264368	153.739	-0.423718	0.181417	-2.3356
ENSG00000117523	PRRC2C	protein_coding	1.2091	0.0195417	0.264491	3961.39	0.273935	0.117315	2.33503
ENSG00000242082	SLC5A4-AS1	antisense	-2.01174	0.0195509	0.264491	12.5296	-1.00844	0.431907	-2.33486
ENSG00000166681	BEX3	protein_coding	-1.56866	0.0196318	0.265208	37.4085	-0.649529	0.278372	-2.33331
ENSG00000013374	NUB1	protein_coding	1.20715	0.0196335	0.265208	334.603	0.271607	0.116406	2.33328
ENSG00000130787	HIP1R	protein_coding	1.42086	0.0197757	0.266927	236.862	0.506762	0.21744	2.33058
ENSG00000224032	EPB41L4A-AS1	lincRNA	1.30932	0.0197916	0.26694	62.2361	0.388813	0.166853	2.33028
ENSG00000132405	TBC1D14	protein_coding	-1.18909	0.0198153	0.267059	465.595	-0.249862	0.107245	-2.32983
ENSG00000184588	PDE4B	protein_coding	1.76036	0.0198364	0.267142	2686.39	0.815875	0.350247	2.32943
ENSG00000107104	KANK1	protein_coding	-1.56982	0.0198972	0.267608	557.144	-0.650603	0.279435	-2.32828
ENSG00000145284	SCD5	protein_coding	-1.74699	0.0199009	0.267608	78.2669	-0.804872	0.345704	-2.32821
ENSG00000168795	ZBTB5	protein_coding	1.35157	0.0199338	0.267849	89.8081	0.434631	0.18673	2.32759
ENSG00000150938	CRIM1	protein_coding	1.34482	0.0199529	0.267905	1014.99	0.427418	0.183659	2.32723
ENSG00000164393	ADGRF2	protein_coding	4.33955	0.0200231	0.268646	10.1806	2.11755	0.910414	2.32591
ENSG00000100211	CBY1	protein_coding	-1.37029	0.0200423	0.268701	45.2694	-0.454481	0.195429	-2.32556
ENSG00000104055	TGM5	protein_coding	3.13583	0.0200827	0.269042	28.0333	1.64885	0.709242	2.3248
ENSG00000182557	SPNS3	protein_coding	-1.47026	0.0201174	0.269305	11.7479	-0.556071	0.239258	-2.32415
ENSG00000153560	UBP1	protein_coding	1.18695	0.0201773	0.269906	635.71	0.247255	0.106436	2.32303
ENSG00000041802	LSG1	protein_coding	1.22649	0.0202074	0.269969	207.513	0.294541	0.126822	2.32247
ENSG00000177889	UBE2N	protein_coding	1.23229	0.0202122	0.269969	507.112	0.301341	0.129755	2.32239
ENSG00000092531	SNAP23	protein_coding	-1.19957	0.0202549	0.270037	401.904	-0.26252	0.113077	-2.32159
ENSG00000060709	RIMBP2	protein_coding	3.41273	0.0202766	0.270037	20.1163	1.77093	0.762939	2.32119
ENSG00000120256	LRP11	protein_coding	-1.67021	0.0202872	0.270037	50.0366	-0.740029	0.318842	-2.32099
ENSG00000107262	BAG1	protein_coding	1.33322	0.0203372	0.270037	178.712	0.414913	0.178837	2.32007
ENSG00000134215	VAV3	protein_coding	1.33518	0.0203516	0.270037	2448.03	0.417036	0.179772	2.3198
ENSG00000171044	XKR6	protein_coding	-1.36607	0.0203596	0.270037	660.626	-0.450027	0.194006	-2.31965
ENSG00000054267	ARID4B	protein_coding	1.26234	0.0203659	0.270037	1799.89	0.336105	0.144902	2.31954
ENSG00000168546	GFRA2	protein_coding	-1.9703	0.0203773	0.270037	15.4445	-0.978416	0.421853	-2.31933
ENSG00000116586	LAMTOR2	protein_coding	-1.73426	0.0204028	0.270037	10.1545	-0.794323	0.342549	-2.31886
ENSG00000009780	FAM76A	protein_coding	1.15966	0.0204045	0.270037	127.371	0.213699	0.0921581	2.31883
ENSG00000004468	CD38	protein_coding	1.59546	0.0204077	0.270037	294.266	0.673974	0.290661	2.31877
ENSG00000052795	FNIP2	protein_coding	1.59669	0.0204181	0.270037	702.877	0.675082	0.291162	2.31858
ENSG00000114933	INO80D	protein_coding	1.23606	0.0204301	0.270037	822.634	0.305747	0.131881	2.31835
ENSG00000225643	AL606491.1	lincRNA	-1.55948	0.020434	0.270037	10.96	-0.641069	0.276527	-2.31828
ENSG00000219438	FAM19A5	protein_coding	-2.75071	0.0204437	0.270037	35.4053	-1.4598	0.62974	-2.3181
ENSG00000259132	AL132780.3	protein_coding	-3.57757	0.0205271	0.270708	4.67349	-1.83898	0.793836	-2.31657
ENSG00000180881	CAPS2	protein_coding	-1.43935	0.0205341	0.270708	169.154	-0.525415	0.22682	-2.31644
ENSG00000251201	TMED7-TICAM2	protein_coding	1.37156	0.0205398	0.270708	49.9112	0.45582	0.196785	2.31634
ENSG00000270647	TAF15	protein_coding	-1.27518	0.02057	0.270907	431.974	-0.350704	0.151441	-2.31578
ENSG00000269793	ZIM2-AS1	antisense	-1.91801	0.0206426	0.271574	8.88463	-0.939608	0.405973	-2.31446
ENSG00000117877	CD3EAP	protein_coding	-1.67954	0.020651	0.271574	17.097	-0.748062	0.323234	-2.3143
ENSG00000261026	AC105046.1	sense_overlapping	3.68702	0.0206802	0.271674	11.7665	1.88245	0.813587	2.31377
ENSG00000077585	GPR137B	protein_coding	1.48738	0.020689	0.271674	227.332	0.572772	0.247566	2.31361
ENSG00000128789	PSMG2	protein_coding	1.173	0.02073	0.272013	146.378	0.230202	0.0995312	2.31287
ENSG00000186469	GNG2	protein_coding	1.50713	0.0207481	0.27205	2204.18	0.591805	0.255912	2.31254
ENSG00000066117	SMARCD1	protein_coding	1.21208	0.0207962	0.272376	107.566	0.277488	0.120038	2.31166
ENSG00000087303	NID2	protein_coding	-1.89659	0.0208081	0.272376	59.1533	-0.923405	0.399492	-2.31145
ENSG00000144840	RABL3	protein_coding	1.3014	0.0208185	0.272376	172.718	0.380067	0.164441	2.31126
ENSG00000105223	PLD3	protein_coding	-1.32549	0.020872	0.272876	143.952	-0.40653	0.175965	-2.31029
ENSG00000169992	NLGN2	protein_coding	-1.54873	0.0208901	0.272914	25.8403	-0.63109	0.273203	-2.30996
ENSG00000168090	COPS6	protein_coding	-1.30751	0.0209733	0.273402	66.7047	-0.386817	0.167565	-2.30846
ENSG00000115598	IL1RL2	protein_coding	2.89521	0.0209844	0.273402	51.5033	1.53367	0.664424	2.30827
ENSG00000141424	SLC39A6	protein_coding	1.31348	0.0210023	0.273402	175.236	0.393394	0.170452	2.30794
ENSG00000232160	RAP2C-AS1	antisense	1.30727	0.0210151	0.273402	298.831	0.386557	0.167507	2.30771
ENSG00000072832	CRMP1	protein_coding	-1.88051	0.0210157	0.273402	17.8773	-0.911125	0.394819	-2.3077
ENSG00000090104	RGS1	protein_coding	2.50742	0.0210327	0.273402	120.555	1.3262	0.574761	2.3074
ENSG00000184497	TMEM255B	protein_coding	-1.74573	0.0210344	0.273402	42.5877	-0.803828	0.348375	-2.30737
ENSG00000133657	ATP13A3	protein_coding	1.6008	0.0210583	0.273451	1022.12	0.678797	0.294242	2.30694
ENSG00000182348	ZNF804B	protein_coding	-2.20023	0.0210759	0.273451	7.92823	-1.13766	0.493213	-2.30662
ENSG00000244459	AC147067.1	lincRNA	-2.22412	0.0210987	0.273451	4.38034	-1.15323	0.500054	-2.30621
ENSG00000171101	SIGLEC17P	transcribed_unprocessed_pseudogene	-2.18039	0.0210997	0.273451	3.82156	-1.12458	0.487636	-2.3062
ENSG00000197937	ZNF347	protein_coding	-1.36563	0.0211513	0.273451	76.3838	-0.449566	0.195016	-2.30527
ENSG00000125355	TMEM255A	protein_coding	2.06766	0.0211537	0.273451	8.42766	1.048	0.454618	2.30523
ENSG00000205930	C21orf62-AS1	antisense	-1.53235	0.0211656	0.273451	77.2212	-0.615742	0.267131	-2.30502
ENSG00000272606	AC015982.1	antisense	-1.74027	0.0211753	0.273451	5.61782	-0.799309	0.346795	-2.30484
ENSG00000139537	CCDC65	protein_coding	-1.5248	0.0211757	0.273451	20.697	-0.60862	0.264062	-2.30484
ENSG00000070961	ATP2B1	protein_coding	1.77525	0.0212146	0.273756	5064.18	0.828023	0.359362	2.30414
ENSG00000159713	TPPP3	protein_coding	-2.05246	0.0212884	0.274357	78.0099	-1.03735	0.450469	-2.30283
ENSG00000254842	LINC02551	lincRNA	1.39087	0.0213169	0.274357	25.4703	0.475988	0.206742	2.30232
ENSG00000182197	EXT1	protein_coding	1.48566	0.021328	0.274357	2620.58	0.571105	0.248077	2.30213
ENSG00000182533	CAV3	protein_coding	-2.97061	0.0213702	0.274357	46.3829	-1.57076	0.682529	-2.30138
ENSG00000205609	EIF3CL	protein_coding	-1.63591	0.0213996	0.274357	8.55791	-0.710092	0.30862	-2.30086
ENSG00000187624	C17orf97	protein_coding	-2.44535	0.0214039	0.274357	6.45311	-1.29004	0.560696	-2.30078
ENSG00000183309	ZNF623	protein_coding	-1.24588	0.021405	0.274357	113.712	-0.317161	0.13785	-2.30076
ENSG00000163565	IFI16	protein_coding	1.39414	0.0214089	0.274357	1285.37	0.479373	0.20836	2.30069
ENSG00000066056	TIE1	protein_coding	-2.21826	0.0214199	0.274357	37.8971	-1.14943	0.499644	-2.3005
ENSG00000040933	INPP4A	protein_coding	-1.1655	0.0214532	0.274357	1635.02	-0.220946	0.096067	-2.29991
ENSG00000228753	EIF4BP2	processed_pseudogene	-2.03768	0.0214751	0.274357	6.89734	-1.02693	0.446581	-2.29953
ENSG00000247970	AL160313.1	lincRNA	-1.66363	0.021477	0.274357	17.201	-0.734339	0.319348	-2.29949
ENSG00000187957	DNER	protein_coding	2.46463	0.021489	0.274357	55.4547	1.30137	0.565989	2.29928
ENSG00000005889	ZFX	protein_coding	1.21227	0.0215118	0.274357	936.742	0.277716	0.120805	2.29888
ENSG00000095539	SEMA4G	protein_coding	-2.19451	0.0215173	0.274357	8.04739	-1.1339	0.493262	-2.29878
ENSG00000155761	SPAG17	protein_coding	-1.88006	0.0215194	0.274357	27.1724	-0.91078	0.396207	-2.29875
ENSG00000095380	NANS	protein_coding	1.45543	0.021535	0.274357	89.8987	0.541447	0.235569	2.29847
ENSG00000157741	UBN2	protein_coding	-1.19904	0.0215432	0.274357	550.953	-0.261881	0.113944	-2.29833
ENSG00000220848	RPS18P9	transcribed_processed_pseudogene	-1.81198	0.0215525	0.274357	17.7308	-0.857565	0.373152	-2.29816
ENSG00000165732	DDX21	protein_coding	1.36819	0.0216069	0.274855	638.645	0.452268	0.196877	2.29721
ENSG00000152229	PSTPIP2	protein_coding	1.57136	0.0216444	0.275136	327.648	0.652015	0.28391	2.29655
ENSG00000154642	C21orf91	protein_coding	1.30854	0.0216826	0.27542	163.067	0.387962	0.168981	2.29588
ENSG00000081277	PKP1	protein_coding	2.70301	0.0216975	0.27542	506.74	1.43457	0.624915	2.29562
ENSG00000227598	Z94721.1	bidirectional_promoter_lncRNA	-1.26399	0.0217231	0.275549	162.495	-0.337984	0.147259	-2.29518
ENSG00000248265	FLJ12825	lincRNA	-2.82017	0.0217775	0.276036	9.98892	-1.49578	0.651976	-2.29423
ENSG00000130770	ATP5IF1	protein_coding	-1.3446	0.0218016	0.276036	85.4748	-0.427172	0.186229	-2.29381
ENSG00000048342	CC2D2A	protein_coding	-1.68098	0.0218096	0.276036	85.3723	-0.749304	0.326684	-2.29367
ENSG00000249669	CARMN	lincRNA	-3.04974	0.0218367	0.276036	165.142	-1.60869	0.701504	-2.2932
ENSG00000144857	BOC	protein_coding	2.16344	0.0218386	0.276036	411.232	1.11333	0.485498	2.29316
ENSG00000162972	MAIP1	protein_coding	1.38207	0.0218974	0.276396	207.402	0.466826	0.203663	2.29214
ENSG00000253133	AC009630.1	antisense	1.84445	0.0219096	0.276396	13.3112	0.883192	0.385348	2.29193
ENSG00000159958	TNFRSF13C	protein_coding	1.51097	0.0219134	0.276396	69.9075	0.595475	0.259821	2.29187
ENSG00000172465	TCEAL1	protein_coding	-1.50332	0.0219434	0.276579	24.8281	-0.588149	0.256683	-2.29135
ENSG00000130202	NECTIN2	protein_coding	1.91513	0.0220426	0.277635	97.3248	0.93744	0.409428	2.28963
ENSG00000134874	DZIP1	protein_coding	-3.04996	0.0221705	0.279048	45.6541	-1.60879	0.703317	-2.28743
ENSG00000135314	KHDC1	protein_coding	-1.67285	0.0222557	0.279924	7.25625	-0.742312	0.324724	-2.28598
ENSG00000198876	DCAF12	protein_coding	-1.24877	0.0223139	0.280459	129.164	-0.32051	0.140268	-2.28498
ENSG00000265808	SEC22B	protein_coding	1.28893	0.0223659	0.280726	289.583	0.366173	0.160314	2.2841
ENSG00000108298	RPL19	protein_coding	-1.37878	0.0223665	0.280726	829.298	-0.463388	0.202877	-2.28409
ENSG00000237838	AC092422.1	lincRNA	-1.93047	0.0224627	0.281587	18.992	-0.948953	0.41576	-2.28245
ENSG00000121742	GJB6	protein_coding	2.33781	0.0224665	0.281587	27.6112	1.22516	0.536788	2.28239
ENSG00000261824	LINC00662	lincRNA	-1.37033	0.022487	0.281647	193.043	-0.454521	0.199173	-2.28204
ENSG00000138050	THUMPD2	protein_coding	1.27074	0.022542	0.282003	288.023	0.345668	0.151535	2.28111
ENSG00000138182	KIF20B	protein_coding	1.33172	0.0225595	0.282003	220.622	0.41329	0.181203	2.28081
ENSG00000196549	MME	protein_coding	1.91525	0.0225631	0.282003	223.466	0.93753	0.411062	2.28075
ENSG00000080947	CROCCP3	transcribed_unprocessed_pseudogene	-1.3959	0.0225785	0.282003	149.268	-0.481198	0.211006	-2.28049
ENSG00000111817	DSE	protein_coding	1.6095	0.0226445	0.282553	468.897	0.686615	0.301229	2.27938
ENSG00000138069	RAB1A	protein_coding	1.2554	0.0226541	0.282553	797.774	0.32815	0.143975	2.27922
ENSG00000139970	RTN1	protein_coding	-1.76637	0.022709	0.283041	717.644	-0.820785	0.360263	-2.27829
ENSG00000222011	FAM185A	protein_coding	-1.43524	0.0227579	0.283452	139.319	-0.521292	0.22889	-2.27748
ENSG00000107736	CDH23	protein_coding	-1.53244	0.0227904	0.283519	212.85	-0.615835	0.270467	-2.27693
ENSG00000197702	PARVA	protein_coding	-1.65098	0.0228032	0.283519	201.383	-0.723321	0.317704	-2.27672
ENSG00000245248	USP2-AS1	antisense	2.14639	0.0228159	0.283519	10.1688	1.10191	0.484037	2.2765
ENSG00000166450	PRTG	protein_coding	-2.50155	0.0228319	0.283519	32.0317	-1.32282	0.581144	-2.27624
ENSG00000089737	DDX24	protein_coding	1.22574	0.0228425	0.283519	670.748	0.293657	0.12902	2.27606
ENSG00000086589	RBM22	protein_coding	1.22744	0.0228808	0.283798	178.966	0.295653	0.129933	2.27542
ENSG00000149231	CCDC82	protein_coding	1.29644	0.0229465	0.284416	414.3	0.374559	0.16469	2.27432
ENSG00000170509	HSD17B13	protein_coding	1.71375	0.0229678	0.284483	9.14788	0.77716	0.341763	2.27397
ENSG00000257452	AC004551.1	antisense	2.1059	0.0229953	0.284626	55.4396	1.07444	0.472589	2.27351
ENSG00000159884	CCDC107	protein_coding	-1.42771	0.0230252	0.284642	20.7304	-0.513704	0.226001	-2.27302
ENSG00000182601	HS3ST4	protein_coding	-2.75225	0.0230284	0.284642	96.9505	-1.46061	0.642602	-2.27296
ENSG00000187118	CMC1	protein_coding	-1.25413	0.0231538	0.285372	524.307	-0.326682	0.143857	-2.27089
ENSG00000225746	MEG8	lincRNA	-2.54324	0.0231624	0.285372	127.129	-1.34667	0.59305	-2.27075
ENSG00000081913	PHLPP1	protein_coding	1.42799	0.0231784	0.285372	662.772	0.513988	0.226378	2.27048
ENSG00000185220	PGBD2	protein_coding	-1.36353	0.0231917	0.285372	35.2378	-0.447342	0.197044	-2.27026
ENSG00000086061	DNAJA1	protein_coding	1.42493	0.023202	0.285372	417.964	0.510889	0.225052	2.27009
ENSG00000246705	H2AFJ	protein_coding	-1.39778	0.023207	0.285372	36.6726	-0.483139	0.212835	-2.27001
ENSG00000235527	HIPK1-AS1	antisense	1.86445	0.0232193	0.285372	11.5459	0.898749	0.395959	2.26981
ENSG00000214050	FBXO16	protein_coding	-2.42636	0.0232255	0.285372	7.79958	-1.27879	0.563418	-2.2697
ENSG00000204560	DHX16	protein_coding	-1.30943	0.0232309	0.285372	89.1462	-0.388938	0.171367	-2.26962
ENSG00000129315	CCNT1	protein_coding	1.29029	0.0232566	0.28538	313.059	0.367691	0.162036	2.26919
ENSG00000108094	CUL2	protein_coding	1.23177	0.0232634	0.28538	500.601	0.300738	0.132537	2.26908
ENSG00000136522	MRPL47	protein_coding	1.39851	0.0233031	0.28567	70.4479	0.483888	0.213314	2.26843
ENSG00000166436	TRIM66	protein_coding	-1.33298	0.0233238	0.285729	209.734	-0.414659	0.182823	-2.26809
ENSG00000164933	SLC25A32	protein_coding	1.27432	0.0233589	0.285963	313.938	0.349729	0.154235	2.26751
ENSG00000164691	TAGAP	protein_coding	1.52816	0.0234494	0.286874	428.192	0.611793	0.269984	2.26603
ENSG00000157404	KIT	protein_coding	-1.62213	0.0235049	0.287254	98.3622	-0.697887	0.308101	-2.26513
ENSG00000226562	CYP4F26P	lincRNA	-2.87477	0.0235283	0.287254	14.6521	-1.52345	0.672679	-2.26475
ENSG00000148834	GSTO1	protein_coding	1.53892	0.0235624	0.287254	125.999	0.621921	0.274677	2.26419
ENSG00000163239	TDRD10	protein_coding	-3.44737	0.0235693	0.287254	12.259	-1.7855	0.788619	-2.26408
ENSG00000109762	SNX25	protein_coding	1.35838	0.0235703	0.287254	503.79	0.441882	0.195172	2.26406
ENSG00000169313	P2RY12	protein_coding	-1.69393	0.0235767	0.287254	29.2038	-0.760375	0.335861	-2.26396
ENSG00000103942	HOMER2	protein_coding	-1.47838	0.0236199	0.287585	342.627	-0.564014	0.249205	-2.26326
ENSG00000268750	AC010522.1	protein_coding	-1.46222	0.023679	0.288108	17.8677	-0.548158	0.242301	-2.2623
ENSG00000130731	METTL26	protein_coding	-1.5885	0.0237956	0.289244	9.71364	-0.667663	0.295372	-2.26041
ENSG00000279968	GVQW2	protein_coding	-1.71088	0.0238047	0.289244	9.08704	-0.774737	0.342764	-2.26027
ENSG00000197568	HHLA3	protein_coding	-1.57934	0.023844	0.28933	10.5467	-0.659326	0.291785	-2.25963
ENSG00000251349	MSANTD3-TMEFF1	protein_coding	-1.39144	0.0238482	0.28933	18.2945	-0.476579	0.210916	-2.25957
ENSG00000175198	PCCA	protein_coding	-1.25045	0.0238603	0.28933	910.276	-0.322444	0.142714	-2.25937
ENSG00000256720	BTG1P1	processed_pseudogene	-1.7999	0.0238812	0.289385	8.48637	-0.847913	0.375343	-2.25904
ENSG00000124067	SLC12A4	protein_coding	-1.3045	0.0239233	0.289385	93.2893	-0.383493	0.169811	-2.25836
ENSG00000107186	MPDZ	protein_coding	-2.43406	0.0239255	0.289385	309.372	-1.28337	0.568283	-2.25832
ENSG00000142230	SAE1	protein_coding	-1.21402	0.0239295	0.289385	210.434	-0.27979	0.123896	-2.25826
ENSG00000260927	AC009107.2	antisense	-1.72718	0.0239834	0.289842	7.14167	-0.788418	0.34926	-2.25739
ENSG00000087884	AAMDC	protein_coding	-1.44416	0.0240316	0.290228	136.06	-0.530235	0.234968	-2.25662
ENSG00000237461	AL359710.1	lincRNA	1.53015	0.0241283	0.290584	105.114	0.613675	0.27213	2.25508
ENSG00000181873	IBA57	protein_coding	1.34463	0.024151	0.290584	69.8286	0.427209	0.189473	2.25472
ENSG00000227908	FLJ31104	antisense	1.51269	0.0241544	0.290584	11.4099	0.597113	0.264834	2.25466
ENSG00000188186	LAMTOR4	protein_coding	-1.31926	0.0241598	0.290584	71.9262	-0.399734	0.177299	-2.25458
ENSG00000260898	ADPGK-AS1	antisense	1.71722	0.024164	0.290584	12.0249	0.780078	0.346008	2.25451
ENSG00000062038	CDH3	protein_coding	-1.98649	0.0241957	0.290584	31.1942	-0.990221	0.439316	-2.25401
ENSG00000230490	AL139383.1	lincRNA	-1.44499	0.0242007	0.290584	199.42	-0.531058	0.235614	-2.25393
ENSG00000204131	NHSL2	protein_coding	-1.53086	0.0242083	0.290584	365.039	-0.614339	0.272578	-2.25381
ENSG00000155363	MOV10	protein_coding	1.32274	0.0242118	0.290584	180.223	0.403529	0.179047	2.25375
ENSG00000198155	ZNF876P	transcribed_unprocessed_pseudogene	-1.43563	0.0242323	0.290584	31.2258	-0.521685	0.231507	-2.25343
ENSG00000167972	ABCA3	protein_coding	-1.52986	0.0242397	0.290584	36.7064	-0.613404	0.272224	-2.25331
ENSG00000162627	SNX7	protein_coding	2.14116	0.0242656	0.290597	77.9184	1.09839	0.487546	2.2529
ENSG00000139531	SUOX	protein_coding	-1.52145	0.024287	0.290597	25.1281	-0.605442	0.26878	-2.25256
ENSG00000083444	PLOD1	protein_coding	-1.49569	0.0242894	0.290597	81.4549	-0.580807	0.257848	-2.25252
ENSG00000173992	CCS	protein_coding	-1.51202	0.024387	0.291373	30.04	-0.596473	0.264984	-2.25098
ENSG00000251034	AC037459.2	antisense	-1.70753	0.024403	0.291373	13.4238	-0.77191	0.34296	-2.25072
ENSG00000135929	CYP27A1	protein_coding	-1.8175	0.0244032	0.291373	170.009	-0.861955	0.382968	-2.25072
ENSG00000171798	KNDC1	protein_coding	-1.93843	0.024447	0.291491	11.3474	-0.954885	0.424388	-2.25003
ENSG00000176788	BASP1	protein_coding	2.02831	0.0244524	0.291491	490.634	1.02028	0.453467	2.24995
ENSG00000271550	BNIP3P11	processed_pseudogene	-1.98509	0.0244619	0.291491	12.4779	-0.989205	0.439687	-2.2498
ENSG00000136929	HEMGN	protein_coding	-1.97422	0.0244788	0.291499	29.7295	-0.981286	0.436218	-2.24953
ENSG00000174485	DENND4A	protein_coding	1.41384	0.0245116	0.291555	1931.36	0.499619	0.22215	2.24901
ENSG00000198948	MFAP3L	protein_coding	-1.81445	0.0245161	0.291555	141.386	-0.859532	0.382194	-2.24894
ENSG00000158865	SLC5A11	protein_coding	-2.2277	0.0245763	0.29206	7.03596	-1.15556	0.514038	-2.248
ENSG00000164011	ZNF691	protein_coding	-1.56877	0.0245913	0.29206	12.5533	-0.649637	0.289015	-2.24776
ENSG00000130699	TAF4	protein_coding	-1.24737	0.0246082	0.292068	180.154	-0.318886	0.141885	-2.2475
ENSG00000132432	SEC61G	protein_coding	1.31924	0.0246872	0.292811	84.0539	0.399712	0.177946	2.24626
ENSG00000146374	RSPO3	protein_coding	3.6455	0.0247538	0.293274	70.6709	1.86612	0.831149	2.24522
ENSG00000148842	CNNM2	protein_coding	-1.30209	0.0247609	0.293274	231.104	-0.38083	0.169626	-2.24511
ENSG00000270362	HMGN3-AS1	antisense	-1.5887	0.0248272	0.293274	10.4454	-0.667844	0.297603	-2.24408
ENSG00000257335	MGAM	protein_coding	2.24767	0.0248279	0.293274	43.7682	1.16843	0.520673	2.24407
ENSG00000122687	MRM2	protein_coding	-1.35313	0.0248332	0.293274	31.5529	-0.436301	0.194431	-2.24399
ENSG00000136986	DERL1	protein_coding	1.27452	0.0248374	0.293274	301.139	0.349956	0.155957	2.24392
ENSG00000164211	STARD4	protein_coding	1.54875	0.024841	0.293274	105.095	0.631103	0.281257	2.24387
ENSG00000005471	ABCB4	protein_coding	1.54481	0.0248812	0.293556	113.875	0.627429	0.279698	2.24324
ENSG00000071462	BUD23	protein_coding	1.2934	0.024923	0.293854	89.5635	0.371168	0.165508	2.24259
ENSG00000214960	ISPD	protein_coding	-1.37019	0.0249603	0.294101	230.108	-0.454373	0.202663	-2.24202
ENSG00000108599	AKAP10	protein_coding	-1.17741	0.0249941	0.294306	541.747	-0.23562	0.105117	-2.24149
ENSG00000250510	GPR162	protein_coding	-2.02839	0.0250531	0.294806	6.57025	-1.02033	0.455387	-2.24058
ENSG00000198938	MT-CO3	protein_coding	-1.73862	0.0250934	0.295034	3037.75	-0.79794	0.35623	-2.23996
ENSG00000156381	ANKRD9	protein_coding	-1.91295	0.02511	0.295034	26.8751	-0.935799	0.417822	-2.23971
ENSG00000240661	AC063952.1	transcribed_unitary_pseudogene	2.93134	0.0251353	0.295034	12.4304	1.55156	0.692872	2.23932
ENSG00000140022	STON2	protein_coding	-1.56718	0.025153	0.295034	352.64	-0.648172	0.289486	-2.23905
ENSG00000213341	CHUK	protein_coding	1.2343	0.0251646	0.295034	191.346	0.303689	0.135644	2.23887
ENSG00000283480	AL512380.2	antisense	1.62432	0.0251714	0.295034	10.163	0.699832	0.312598	2.23876
ENSG00000124275	MTRR	protein_coding	1.24407	0.0252657	0.295946	249.167	0.315063	0.140822	2.23732
ENSG00000054598	FOXC1	protein_coding	2.9189	0.0253111	0.296284	45.2541	1.54543	0.690965	2.23662
ENSG00000185737	NRG3	protein_coding	-2.3397	0.0253753	0.296841	301.082	-1.22632	0.548533	-2.23564
ENSG00000250312	ZNF718	protein_coding	-1.31147	0.0254369	0.297314	194.36	-0.391184	0.17505	-2.2347
ENSG00000136231	IGF2BP3	protein_coding	1.77467	0.0254489	0.297314	58.6553	0.82755	0.370348	2.23452
ENSG00000104884	ERCC2	protein_coding	-1.44425	0.02551	0.297833	27.7107	-0.530317	0.237428	-2.23359
ENSG00000099795	NDUFB7	protein_coding	-1.3963	0.0256753	0.299567	41.2066	-0.481605	0.215861	-2.23109
ENSG00000279145	AC011912.1	lincRNA	1.42645	0.025765	0.300276	33.4617	0.512425	0.229814	2.22974
ENSG00000101773	RBBP8	protein_coding	1.39692	0.0257696	0.300276	286.4	0.482246	0.216286	2.22967
ENSG00000255663	AP002373.1	protein_coding	1.71443	0.025814	0.300434	37.2385	0.777729	0.348914	2.229
ENSG00000222042	AP001341.1	lincRNA	-2.38944	0.0258167	0.300434	7.40384	-1.25667	0.563793	-2.22896
ENSG00000138593	SECISBP2L	protein_coding	1.25584	0.0258437	0.300449	868.613	0.328649	0.147472	2.22855
ENSG00000006071	ABCC8	protein_coding	-3.67896	0.0258516	0.300449	6.30727	-1.8793	0.843327	-2.22843
ENSG00000185697	MYBL1	protein_coding	-1.45464	0.0258958	0.300602	402.462	-0.540662	0.242692	-2.22777
ENSG00000162366	PDZK1IP1	protein_coding	-2.27879	0.0259249	0.300602	6.17334	-1.18826	0.533492	-2.22734
ENSG00000230673	PABPC1P3	processed_pseudogene	1.69519	0.0259281	0.300602	8.10727	0.76145	0.341873	2.22729
ENSG00000169683	LRRC45	protein_coding	-1.52827	0.0259319	0.300602	18.1046	-0.6119	0.274736	-2.22723
ENSG00000271551	AL355297.4	antisense	-1.85107	0.0259544	0.300667	5.83646	-0.888356	0.398921	-2.22689
ENSG00000062194	GPBP1	protein_coding	1.225	0.0259893	0.300793	1056.36	0.292784	0.131507	2.22637
ENSG00000172239	PAIP1	protein_coding	1.24933	0.0259988	0.300793	273.194	0.321153	0.144259	2.22623
ENSG00000196507	TCEAL3	protein_coding	-1.64399	0.026059	0.301294	17.1511	-0.717202	0.32229	-2.22533
ENSG00000159200	RCAN1	protein_coding	-1.3173	0.0260949	0.301514	169.571	-0.397588	0.178707	-2.2248
ENSG00000262454	MIR193BHG	lincRNA	-1.69768	0.0261326	0.301756	62.6224	-0.763565	0.343293	-2.22424
ENSG00000274090	AL354821.1	lincRNA	-5.59847	0.0261713	0.302007	10.2996	-2.48503	1.11754	-2.22366
ENSG00000257497	AC121761.1	antisense	1.42306	0.0262569	0.302801	24.5491	0.508997	0.229031	2.22239
ENSG00000204186	ZDBF2	protein_coding	1.4914	0.0263209	0.303176	290.633	0.576663	0.259589	2.22144
ENSG00000188176	SMTNL2	protein_coding	-2.89431	0.0263352	0.303176	105.061	-1.53322	0.690257	-2.22123
ENSG00000128383	APOBEC3A	protein_coding	1.8901	0.0263403	0.303176	180.777	0.918462	0.413506	2.22116
ENSG00000175984	DENND2C	protein_coding	-1.57429	0.0263872	0.303521	503.841	-0.654704	0.29485	-2.22046
ENSG00000124143	ARHGAP40	protein_coding	-3.40328	0.0264345	0.303697	20.7531	-1.76693	0.795996	-2.21977
ENSG00000088888	MAVS	protein_coding	-1.30203	0.0264509	0.303697	260.561	-0.380763	0.171552	-2.21953
ENSG00000115457	IGFBP2	protein_coding	-2.36006	0.0264534	0.303697	16.0896	-1.23882	0.558156	-2.21949
ENSG00000185442	FAM174B	protein_coding	-1.42082	0.0264716	0.30371	70.5936	-0.506726	0.228335	-2.21922
ENSG00000277851	LINC02391	lincRNA	-1.5436	0.0264904	0.303731	64.3744	-0.626301	0.282251	-2.21895
ENSG00000164626	KCNK5	protein_coding	2.19655	0.0265369	0.304071	82.4344	1.13524	0.511769	2.21826
ENSG00000241278	ENPP7P4	transcribed_unprocessed_pseudogene	-1.95309	0.0265823	0.304395	12.2848	-0.965758	0.435497	-2.2176
ENSG00000082014	SMARCD3	protein_coding	-1.46975	0.0266353	0.304808	126.053	-0.555575	0.250618	-2.21682
ENSG00000082684	SEMA5B	protein_coding	3.39742	0.0266919	0.305205	15.0203	1.76444	0.79623	2.21599
ENSG00000271092	TMEM56-RWDD3	protein_coding	-3.46768	0.0267042	0.305205	22.2651	-1.79397	0.809621	-2.21582
ENSG00000163736	PPBP	protein_coding	-2.13722	0.0267253	0.305252	210.902	-1.09574	0.494576	-2.21551
ENSG00000125534	PPDPF	protein_coding	-1.64679	0.0267487	0.305324	33.1701	-0.719653	0.324875	-2.21517
ENSG00000173821	RNF213	protein_coding	1.38697	0.0267988	0.305624	3769.08	0.471941	0.21312	2.21444
ENSG00000132005	RFX1	protein_coding	-1.42544	0.0268091	0.305624	61.2227	-0.511408	0.230959	-2.21429
ENSG00000178662	CSRNP3	protein_coding	-2.36686	0.0268767	0.3062	103.142	-1.24298	0.561593	-2.2133
ENSG00000272772	AC104109.3	protein_coding	1.46782	0.0269	0.30627	38.6388	0.553672	0.250195	2.21297
ENSG00000111785	RIC8B	protein_coding	-1.27843	0.0270131	0.307362	322.942	-0.354375	0.160254	-2.21133
ENSG00000100151	PICK1	protein_coding	-1.39305	0.0270517	0.307596	40.3802	-0.478243	0.216324	-2.21077
ENSG00000124882	EREG	protein_coding	3.05344	0.0270836	0.307596	325.527	1.61043	0.7286	2.21031
ENSG00000154359	LONRF1	protein_coding	1.68549	0.0270897	0.307596	484.226	0.75317	0.340766	2.21022
ENSG00000143375	CGN	protein_coding	-2.44941	0.0271024	0.307596	19.4479	-1.29243	0.584801	-2.21004
ENSG00000179314	WSCD1	protein_coding	-2.11376	0.0271447	0.307881	27.0347	-1.07981	0.488729	-2.20943
ENSG00000092820	EZR	protein_coding	1.36972	0.0271748	0.30792	1621.86	0.45388	0.205469	2.209
ENSG00000196961	AP2A1	protein_coding	-1.3407	0.0271826	0.30792	157.56	-0.422986	0.191493	-2.20889
ENSG00000143195	ILDR2	protein_coding	2.06443	0.0272015	0.30794	16.2871	1.04574	0.473483	2.20861
ENSG00000196372	ASB13	protein_coding	-1.44099	0.0272932	0.308586	31.6471	-0.527059	0.23878	-2.2073
ENSG00000223960	PRKRA-AS1	antisense	1.39766	0.0272944	0.308586	97.9534	0.483012	0.218827	2.20728
ENSG00000012822	CALCOCO1	protein_coding	-1.23156	0.0273173	0.308586	351.004	-0.300492	0.136157	-2.20695
ENSG00000169762	TAPT1	protein_coding	1.27507	0.0273401	0.308586	732.286	0.350573	0.158873	2.20663
ENSG00000156510	HKDC1	protein_coding	-1.64518	0.0273848	0.308586	11.0134	-0.718244	0.325588	-2.20599
ENSG00000155592	ZKSCAN2	protein_coding	1.35883	0.0273862	0.308586	48.8606	0.442361	0.200529	2.20597
ENSG00000078295	ADCY2	protein_coding	-2.02121	0.0274441	0.308586	765.934	-1.01522	0.460386	-2.20514
ENSG00000100473	COCH	protein_coding	-1.89404	0.0274889	0.308586	18.3837	-0.921463	0.417991	-2.2045
ENSG00000074527	NTN4	protein_coding	-1.845	0.0275206	0.308586	133.143	-0.883618	0.400906	-2.20405
ENSG00000204576	PRR3	protein_coding	-1.26497	0.0275296	0.308586	29.4351	-0.339106	0.153865	-2.20393
ENSG00000135298	ADGRB3	protein_coding	-2.10845	0.0275337	0.308586	233.873	-1.07618	0.488315	-2.20387
ENSG00000248605	AC022140.1	lincRNA	-7.71709	0.0275444	0.308586	13.731	-2.94806	1.33777	-2.20371
ENSG00000235194	PPP1R3E	protein_coding	-1.48387	0.0275516	0.308586	26.329	-0.569362	0.258377	-2.20361
ENSG00000115325	DOK1	protein_coding	-1.69906	0.0275708	0.308586	18.4661	-0.764738	0.347081	-2.20334
ENSG00000139514	SLC7A1	protein_coding	1.37081	0.0275998	0.308586	294.753	0.455033	0.206558	2.20293
ENSG00000188393	CLEC2A	protein_coding	3.33263	0.0276095	0.308586	109.979	1.73666	0.788391	2.20279
ENSG00000180539	C9orf139	antisense	-1.84787	0.0276179	0.308586	10.9768	-0.88586	0.402175	-2.20267
ENSG00000136504	KAT7	protein_coding	1.17499	0.0276244	0.308586	504.604	0.232645	0.105624	2.20258
ENSG00000067191	CACNB1	protein_coding	-1.48465	0.0276244	0.308586	93.6263	-0.570125	0.258844	-2.20258
ENSG00000102362	SYTL4	protein_coding	-1.8186	0.0276608	0.308586	43.4558	-0.86283	0.391828	-2.20206
ENSG00000120896	SORBS3	protein_coding	-1.35895	0.0276633	0.308586	108.274	-0.442489	0.200946	-2.20203
ENSG00000228113	AC003991.1	antisense	1.81315	0.0276647	0.308586	11.2819	0.858498	0.38987	2.20201
ENSG00000263655	AC090125.1	lincRNA	1.84733	0.0276716	0.308586	23.5606	0.88544	0.402123	2.20191
ENSG00000143224	PPOX	protein_coding	-1.36505	0.0276894	0.308586	25.148	-0.448951	0.203915	-2.20166
ENSG00000256222	MTRNR2L3	protein_coding	-1.74083	0.0276896	0.308586	105.469	-0.799776	0.363261	-2.20166
ENSG00000260565	ERVK13-1	processed_transcript	-1.19047	0.0277319	0.308864	151.375	-0.251532	0.114278	-2.20106
ENSG00000243629	LINC00880	lincRNA	-1.89667	0.0278338	0.309807	6.37497	-0.923468	0.41983	-2.19962
ENSG00000163751	CPA3	protein_coding	-2.67233	0.027904	0.310395	9.06817	-1.4181	0.644992	-2.19863
ENSG00000166145	SPINT1	protein_coding	-1.70211	0.0279887	0.311061	52.9055	-0.767328	0.349191	-2.19745
ENSG00000196470	SIAH1	protein_coding	1.32174	0.0279986	0.311061	338.911	0.402444	0.183153	2.19731
ENSG00000163874	ZC3H12A	protein_coding	1.66098	0.0280708	0.311485	91.5609	0.73203	0.333302	2.1963
ENSG00000229809	ZNF688	protein_coding	-1.51335	0.0280716	0.311485	17.4905	-0.597746	0.272162	-2.19628
ENSG00000142677	IL22RA1	protein_coding	3.68304	0.0281158	0.311783	19.2426	1.8809	0.85664	2.19567
ENSG00000111269	CREBL2	protein_coding	-1.21904	0.0282185	0.312727	185.474	-0.28575	0.130228	-2.19424
ENSG00000075142	SRI	protein_coding	1.32339	0.0283055	0.31346	108.782	0.404235	0.184327	2.19303
ENSG00000136560	TANK	protein_coding	1.32509	0.0283274	0.31346	2214.81	0.406096	0.185202	2.19272
ENSG00000116752	BCAS2	protein_coding	1.35815	0.0283371	0.31346	148.755	0.441641	0.201425	2.19259
ENSG00000174915	PTDSS2	protein_coding	-1.29089	0.0283671	0.313597	49.2976	-0.36837	0.168039	-2.19217
ENSG00000105810	CDK6	protein_coding	1.37784	0.0284303	0.314103	1316.88	0.462408	0.21102	2.1913
ENSG00000158864	NDUFS2	protein_coding	-1.23527	0.0284557	0.314149	184.244	-0.304829	0.139131	-2.19095
ENSG00000166171	DPCD	protein_coding	-1.47733	0.0284696	0.314149	12.6102	-0.562989	0.256984	-2.19075
ENSG00000139620	KANSL2	protein_coding	1.25731	0.028495	0.314236	205.427	0.330339	0.150812	2.1904
ENSG00000224020	MIR181A2HG	antisense	-1.80177	0.0286289	0.315518	55.8793	-0.849413	0.388115	-2.18856
ENSG00000249790	AC092490.1	lincRNA	-2.4064	0.0286742	0.315822	5.63339	-1.26688	0.579028	-2.18794
ENSG00000274383	AC103691.1	antisense	-2.16226	0.0286923	0.315827	9.36132	-1.11254	0.508545	-2.18769
ENSG00000181350	LRRC75A	protein_coding	-1.3742	0.0287125	0.315855	16.0312	-0.458594	0.209651	-2.18741
ENSG00000011422	PLAUR	protein_coding	2.06281	0.0288152	0.31662	287.382	1.04461	0.477864	2.18601
ENSG00000142784	WDTC1	protein_coding	-1.19155	0.0288174	0.31662	204.029	-0.252844	0.115667	-2.18598
ENSG00000237819	AC002454.1	antisense	1.65556	0.0288694	0.316996	7.47788	0.727323	0.33283	2.18527
ENSG00000026103	FAS	protein_coding	1.5444	0.0289578	0.317644	131.435	0.627046	0.287101	2.18406
ENSG00000206560	ANKRD28	protein_coding	1.40764	0.0289638	0.317644	1134.82	0.493277	0.225862	2.18398
ENSG00000112308	C6orf62	protein_coding	1.18221	0.0289894	0.317709	720.783	0.241492	0.110592	2.18363
ENSG00000169398	PTK2	protein_coding	1.24178	0.0290214	0.317709	1146.52	0.312412	0.143099	2.1832
ENSG00000117748	RPA2	protein_coding	-1.21202	0.0290397	0.317709	110.51	-0.277419	0.127085	-2.18295
ENSG00000124370	MCEE	protein_coding	-1.254	0.0290408	0.317709	103.082	-0.326542	0.149589	-2.18293
ENSG00000109684	CLNK	protein_coding	-1.63822	0.0290986	0.318147	52.3357	-0.712126	0.326342	-2.18215
ENSG00000226210	WASH8P	unprocessed_pseudogene	-1.3633	0.0291609	0.318474	63.8004	-0.447107	0.204972	-2.1813
ENSG00000162227	TAF6L	protein_coding	-1.42206	0.0291888	0.318474	21.9274	-0.507984	0.232921	-2.18093
ENSG00000144655	CSRNP1	protein_coding	1.81213	0.0291935	0.318474	410.518	0.85769	0.39328	2.18086
ENSG00000136631	VPS45	protein_coding	-1.25105	0.0292036	0.318474	389.69	-0.323135	0.148178	-2.18073
ENSG00000150625	GPM6A	protein_coding	1.94799	0.0292175	0.318474	138.176	0.96199	0.44117	2.18054
ENSG00000158615	PPP1R15B	protein_coding	1.41095	0.0292521	0.318658	426.767	0.496666	0.227821	2.18007
ENSG00000047230	CTPS2	protein_coding	-1.1799	0.0293142	0.31914	150.048	-0.238667	0.109519	-2.17923
ENSG00000183484	GPR132	protein_coding	1.6124	0.0293655	0.319351	94.277	0.689211	0.316363	2.17855
ENSG00000092096	SLC22A17	protein_coding	-2.74007	0.0293693	0.319351	5.8386	-1.45421	0.667532	-2.17849
ENSG00000153574	RPIA	protein_coding	1.24195	0.0293994	0.319484	166.548	0.312613	0.143526	2.17809
ENSG00000204020	LIPN	protein_coding	2.39308	0.0294409	0.319624	84.7245	1.25887	0.578116	2.17753
ENSG00000167768	KRT1	protein_coding	3.62108	0.0294479	0.319624	1724.46	1.85642	0.85257	2.17744
ENSG00000142867	BCL10	protein_coding	1.29969	0.0295187	0.320198	155.22	0.37817	0.173752	2.17649
ENSG00000167797	CDK2AP2	protein_coding	-1.48711	0.0295563	0.320411	20.5558	-0.572511	0.263104	-2.17599
ENSG00000246922	UBAP1L	protein_coding	-1.32182	0.029678	0.321389	78.1756	-0.402528	0.185124	-2.17436
ENSG00000099785	MARCH2	protein_coding	-1.38909	0.0296824	0.321389	56.7032	-0.474141	0.218066	-2.1743
ENSG00000196646	ZNF136	protein_coding	1.22649	0.029708	0.321472	148.807	0.294534	0.135482	2.17396
ENSG00000124835	AC105760.1	antisense	-1.95687	0.0297624	0.321866	6.35635	-0.96855	0.445672	-2.17324
ENSG00000182307	C8orf33	protein_coding	1.30746	0.0298494	0.321918	38.5045	0.386764	0.178061	2.17208
ENSG00000183032	SLC25A21	protein_coding	-2.31755	0.0298542	0.321918	62.1604	-1.2126	0.558284	-2.17202
ENSG00000132514	CLEC10A	protein_coding	-1.88424	0.0298897	0.321918	61.4199	-0.913984	0.42089	-2.17155
ENSG00000246731	MGC16275	antisense	-1.7332	0.0298989	0.321918	7.33929	-0.793437	0.365399	-2.17143
ENSG00000197279	ZNF165	protein_coding	1.76304	0.0299228	0.321918	11.9157	0.818067	0.376796	2.17111
ENSG00000127585	FBXL16	protein_coding	-1.5764	0.0299281	0.321918	21.7127	-0.656635	0.302452	-2.17104
ENSG00000245904	AC025164.1	antisense	-1.36288	0.0299396	0.321918	93.7865	-0.446662	0.205751	-2.17089
ENSG00000259448	LINC02352	lincRNA	-1.59347	0.0299591	0.321918	8.57021	-0.672168	0.309665	-2.17063
ENSG00000148344	PTGES	protein_coding	2.89829	0.0299617	0.321918	13.9622	1.5352	0.707272	2.1706
ENSG00000173486	FKBP2	protein_coding	-1.59778	0.0300139	0.321918	25.6669	-0.676065	0.311564	-2.16991
ENSG00000241560	ZBTB20-AS1	antisense	-1.60205	0.0300174	0.321918	18.0557	-0.679915	0.313345	-2.16986
ENSG00000182177	ASB18	protein_coding	-3.45156	0.0300305	0.321918	42.7803	-1.78725	0.823735	-2.16969
ENSG00000140157	NIPA2	protein_coding	1.19765	0.0300334	0.321918	166.795	0.260208	0.119931	2.16965
ENSG00000106537	TSPAN13	protein_coding	1.47157	0.0300471	0.321918	97.43	0.557355	0.256909	2.16947
ENSG00000104951	IL4I1	protein_coding	2.20509	0.0300515	0.321918	13.4475	1.14084	0.525874	2.16941
ENSG00000182752	PAPPA	protein_coding	-1.9307	0.0300688	0.321918	46.362	-0.949126	0.43755	-2.16918
ENSG00000186318	BACE1	protein_coding	-1.40725	0.030073	0.321918	74.2746	-0.492879	0.227225	-2.16913
ENSG00000165816	VWA2	protein_coding	-2.43311	0.0301209	0.322114	22.0482	-1.2828	0.591563	-2.1685
ENSG00000136159	NUDT15	protein_coding	1.49731	0.0301518	0.322114	28.4953	0.582372	0.26861	2.16809
ENSG00000163344	PMVK	protein_coding	-1.46424	0.0301742	0.322114	51.6167	-0.550149	0.253783	-2.1678
ENSG00000007255	TRAPPC6A	protein_coding	-1.43036	0.0301905	0.322114	25.7472	-0.516375	0.238226	-2.16758
ENSG00000256628	ZBTB11-AS1	antisense	-1.42706	0.0302011	0.322114	10.6734	-0.513047	0.236706	-2.16744
ENSG00000123689	G0S2	protein_coding	3.68566	0.030213	0.322114	356.217	1.88192	0.868332	2.16729
ENSG00000168026	TTC21A	protein_coding	1.37994	0.0302282	0.322114	56.4858	0.464608	0.214393	2.16709
ENSG00000169035	KLK7	protein_coding	3.68634	0.0302353	0.322114	26.7476	1.88219	0.868571	2.16699
ENSG00000198185	ZNF334	protein_coding	-1.98806	0.0302555	0.322137	16.8737	-0.991359	0.457537	-2.16673
ENSG00000143457	GOLPH3L	protein_coding	-1.34131	0.0302769	0.322174	140.475	-0.423638	0.195545	-2.16645
ENSG00000168273	SMIM4	protein_coding	-1.46355	0.0303361	0.322494	53.1641	-0.549475	0.25372	-2.16567
ENSG00000100591	AHSA1	protein_coding	-1.25214	0.0303571	0.322494	85.5334	-0.324395	0.149808	-2.1654
ENSG00000188153	COL4A5	protein_coding	-1.95571	0.0303741	0.322494	317.728	-0.967691	0.446934	-2.16518
ENSG00000226915	AC068137.1	processed_pseudogene	-1.98201	0.0303791	0.322494	5.46376	-0.986964	0.455849	-2.16511
ENSG00000177455	CD19	protein_coding	1.70665	0.0304777	0.323284	35.2985	0.77117	0.356392	2.16383
ENSG00000104825	NFKBIB	protein_coding	1.55559	0.0305119	0.323284	60.8474	0.637464	0.294661	2.16338
ENSG00000198753	PLXNB3	protein_coding	-3.39732	0.0305222	0.323284	10.6143	-1.7644	0.815624	-2.16325
ENSG00000183718	TRIM52	protein_coding	-1.19392	0.0305323	0.323284	140.459	-0.25571	0.118214	-2.16312
ENSG00000116990	MYCL	protein_coding	-1.63739	0.0305438	0.323284	31.7149	-0.711395	0.328898	-2.16297
ENSG00000178722	C5orf64	processed_transcript	-2.05023	0.0306526	0.324016	9.24895	-1.03578	0.479185	-2.16155
ENSG00000157510	AFAP1L1	protein_coding	-1.89103	0.0306654	0.324016	124.533	-0.919174	0.42527	-2.16139
ENSG00000185818	NAT8L	protein_coding	-4.00712	0.030703	0.324016	10.0474	-2.00256	0.926727	-2.1609
ENSG00000181215	C4orf50	protein_coding	-2.19393	0.0307152	0.324016	5.91932	-1.13352	0.524596	-2.16074
ENSG00000157978	LDLRAP1	protein_coding	-1.37135	0.0307298	0.324016	192.886	-0.455598	0.210871	-2.16055
ENSG00000114742	WDR48	protein_coding	1.31166	0.0307302	0.324016	640.504	0.391399	0.181157	2.16055
ENSG00000258727	AL135999.1	antisense	-1.29422	0.0307488	0.324016	47.8894	-0.372087	0.172238	-2.16031
ENSG00000201315	RN7SKP227	misc_RNA	-2.01969	0.0307578	0.324016	7.55649	-1.01414	0.469466	-2.16019
ENSG00000231246	AL445426.1	lincRNA	-2.0625	0.030779	0.324049	95.5211	-1.04439	0.483534	-2.15992
ENSG00000166896	ATP23	protein_coding	-1.4603	0.0308236	0.324262	13.8529	-0.546269	0.252979	-2.15934
ENSG00000182771	GRID1	protein_coding	-1.9523	0.0308355	0.324262	97.083	-0.965173	0.447007	-2.15919
ENSG00000125449	ARMC7	protein_coding	-1.45145	0.0310283	0.325942	28.5676	-0.537499	0.249222	-2.15671
ENSG00000254602	AP000662.1	sense_overlapping	-3.02466	0.0310328	0.325942	12.8644	-1.59677	0.740395	-2.15665
ENSG00000173276	ZBTB21	protein_coding	1.44386	0.0310499	0.325942	317.572	0.529932	0.245745	2.15643
ENSG00000121858	TNFSF10	protein_coding	1.56495	0.0310953	0.326227	379.989	0.646113	0.299702	2.15585
ENSG00000163257	DCAF16	protein_coding	1.1607	0.0311393	0.326498	237.185	0.214997	0.0997535	2.15529
ENSG00000166265	CYYR1	protein_coding	-1.72941	0.0311746	0.326676	164.385	-0.790277	0.366746	-2.15484
ENSG00000102054	RBBP7	protein_coding	1.25969	0.0312094	0.326801	235.695	0.33307	0.154601	2.15439
ENSG00000225972	MTND1P23	unprocessed_pseudogene	-2.1718	0.0312281	0.326801	163.487	-1.11889	0.519412	-2.15415
ENSG00000185710	SMG1P4	transcribed_unprocessed_pseudogene	1.67979	0.0312568	0.326801	29.7283	0.748278	0.347424	2.15379
ENSG00000143368	SF3B4	protein_coding	1.2449	0.0312863	0.326801	64.5251	0.316026	0.146756	2.15341
ENSG00000185222	TCEAL9	protein_coding	-2.14854	0.0312941	0.326801	20.9505	-1.10336	0.512401	-2.15331
ENSG00000099338	CATSPERG	protein_coding	-1.43412	0.031296	0.326801	59.1609	-0.520166	0.241568	-2.15329
ENSG00000142556	ZNF614	protein_coding	1.28907	0.0313198	0.326836	67.8959	0.36633	0.17015	2.15299
ENSG00000168824	NSG1	protein_coding	-1.69393	0.031336	0.326836	38.4184	-0.760377	0.353207	-2.15278
ENSG00000170581	STAT2	protein_coding	1.44473	0.0313596	0.326892	351.67	0.530805	0.246601	2.15248
ENSG00000166532	RIMKLB	protein_coding	1.22595	0.0314028	0.327125	216.987	0.293895	0.136573	2.15193
ENSG00000174776	WDR49	protein_coding	-1.56868	0.0314261	0.327125	140.985	-0.649548	0.301886	-2.15164
ENSG00000236810	ELOA-AS1	antisense	-1.41589	0.0314368	0.327125	32.5696	-0.501706	0.233189	-2.1515
ENSG00000269237	AC010615.4	protein_coding	-1.63447	0.0314605	0.327137	60.5609	-0.708819	0.329499	-2.1512
ENSG00000188659	SAXO2	protein_coding	2.22	0.0314744	0.327137	20.2107	1.15056	0.534891	2.15102
ENSG00000155755	TMEM237	protein_coding	1.40997	0.0315226	0.327387	68.8991	0.495663	0.230497	2.15041
ENSG00000255794	RMST	processed_transcript	-5.62228	0.0315385	0.327387	15.8608	-2.49116	1.15856	-2.15021
ENSG00000253553	AC090578.1	antisense	-1.87935	0.0315533	0.327387	29.1199	-0.910234	0.42336	-2.15002
ENSG00000163686	ABHD6	protein_coding	-1.34424	0.0316023	0.327463	119.84	-0.426786	0.19856	-2.1494
ENSG00000269907	PTMAP11	processed_pseudogene	-1.77684	0.0316105	0.327463	9.20305	-0.829315	0.385853	-2.1493
ENSG00000160179	ABCG1	protein_coding	1.68561	0.0316235	0.327463	297.693	0.753273	0.3505	2.14914
ENSG00000198722	UNC13B	protein_coding	-1.4873	0.0316474	0.327463	528.32	-0.572695	0.266514	-2.14884
ENSG00000135636	DYSF	protein_coding	1.75442	0.0316522	0.327463	683.565	0.810996	0.377422	2.14878
ENSG00000236778	INTS6-AS1	antisense	-1.39406	0.0316726	0.327485	26.6798	-0.479294	0.223081	-2.14852
ENSG00000069188	SDK2	protein_coding	-1.82963	0.0317522	0.328118	123.097	-0.87155	0.405841	-2.14752
ENSG00000182827	ACBD3	protein_coding	1.18565	0.0318094	0.32852	315.499	0.245675	0.114438	2.1468
ENSG00000154080	CHST9	protein_coding	-2.7425	0.0319169	0.32944	14.9162	-1.45549	0.678409	-2.14545
ENSG00000138794	CASP6	protein_coding	-1.35659	0.0319488	0.329579	28.6304	-0.439981	0.205115	-2.14505
ENSG00000178573	MAF	protein_coding	-1.35766	0.0320321	0.330226	220.925	-0.441122	0.205746	-2.14401
ENSG00000280594	BTG3-AS1	processed_transcript	2.64526	0.0320768	0.330226	4.56874	1.40341	0.654743	2.14345
ENSG00000254138	AC113386.1	antisense	-2.21388	0.0321314	0.330226	11.7542	-1.14658	0.535091	-2.14277
ENSG00000169744	LDB2	protein_coding	-1.62787	0.0321394	0.330226	880.472	-0.702983	0.328087	-2.14267
ENSG00000173391	OLR1	protein_coding	4.57861	0.0321455	0.330226	83.286	2.19491	1.02442	2.1426
ENSG00000283378	CNTNAP3C	protein_coding	2.6621	0.0321475	0.330226	49.1193	1.41257	0.659286	2.14257
ENSG00000149548	CCDC15	protein_coding	-1.46199	0.032151	0.330226	70.4424	-0.547937	0.255743	-2.14253
ENSG00000139168	ZCRB1	protein_coding	1.28391	0.0321591	0.330226	121.088	0.360548	0.168289	2.14243
ENSG00000103978	TMEM87A	protein_coding	1.18074	0.0322333	0.330671	526.573	0.239697	0.111929	2.1415
ENSG00000115520	COQ10B	protein_coding	1.30019	0.032248	0.330671	170.3	0.378719	0.176862	2.14132
ENSG00000107951	MTPAP	protein_coding	1.22375	0.0323028	0.330671	194.924	0.29131	0.136085	2.14064
ENSG00000140563	MCTP2	protein_coding	1.36547	0.0323061	0.330671	1225.43	0.449397	0.209939	2.1406
ENSG00000159905	ZNF221	protein_coding	-1.51184	0.032313	0.330671	15.0536	-0.596308	0.278581	-2.14052
ENSG00000228314	CYP4F29P	transcribed_unprocessed_pseudogene	-3.7098	0.032332	0.330671	6.74907	-1.89134	0.883688	-2.14028
ENSG00000247081	BAALC-AS1	antisense	-1.47474	0.0323368	0.330671	56.2487	-0.560459	0.261869	-2.14022
ENSG00000151320	AKAP6	protein_coding	-1.44719	0.0323681	0.330671	1002.56	-0.53325	0.249202	-2.13984
ENSG00000114026	OGG1	protein_coding	-1.35653	0.0323687	0.330671	95.0558	-0.439917	0.205585	-2.13983
ENSG00000152582	SPEF2	protein_coding	-1.36953	0.0324924	0.331696	141.26	-0.45368	0.212169	-2.1383
ENSG00000115761	NOL10	protein_coding	1.16555	0.0325061	0.331696	497.709	0.221008	0.103365	2.13813
ENSG00000172244	C5orf34	protein_coding	-1.31549	0.0325277	0.331702	25.836	-0.395602	0.185045	-2.13787
ENSG00000104324	CPQ	protein_coding	-1.36194	0.0325438	0.331702	1593.03	-0.445661	0.20848	-2.13767
ENSG00000138119	MYOF	protein_coding	1.54183	0.0326293	0.332384	680.297	0.624643	0.292352	2.13662
ENSG00000259035	AL355838.1	lincRNA	-2.45279	0.0326495	0.332394	6.43486	-1.29442	0.605899	-2.13637
ENSG00000167604	NFKBID	protein_coding	1.71999	0.0326674	0.332394	129.933	0.782398	0.366266	2.13615
ENSG00000165795	NDRG2	protein_coding	-1.50078	0.0326904	0.332439	170.577	-0.585708	0.274225	-2.13587
ENSG00000086015	MAST2	protein_coding	-1.25202	0.0327214	0.332565	440.588	-0.324262	0.151845	-2.13549
ENSG00000120885	CLU	protein_coding	-1.92766	0.0327601	0.33277	116	-0.946852	0.443488	-2.13501
ENSG00000113838	TBCCD1	protein_coding	-1.20906	0.032824	0.333229	64.4443	-0.27388	0.128327	-2.13423
ENSG00000119227	PIGZ	protein_coding	-1.41904	0.0330162	0.334964	33.7283	-0.504912	0.236838	-2.13189
ENSG00000113615	SEC24A	protein_coding	1.23213	0.0330322	0.334964	207.527	0.301159	0.141277	2.13169
ENSG00000074276	CDHR2	protein_coding	-1.54647	0.0330727	0.335184	20.8557	-0.628983	0.295131	-2.1312
ENSG00000256646	AC010132.3	protein_coding	1.53853	0.0331466	0.335743	8.09283	0.621549	0.291766	2.1303
ENSG00000172456	FGGY	protein_coding	-1.26083	0.03317	0.335789	642.31	-0.334377	0.156983	-2.13002
ENSG00000204104	TRAF3IP1	protein_coding	-1.25587	0.0332492	0.33594	137.359	-0.328686	0.154381	-2.12906
ENSG00000069998	HDHD5	protein_coding	-1.28433	0.0332525	0.33594	60.9489	-0.361021	0.169571	-2.12902
ENSG00000119231	SENP5	protein_coding	1.2295	0.0332707	0.33594	582.147	0.298066	0.140016	2.1288
ENSG00000107738	VSIR	protein_coding	-1.43435	0.0332747	0.33594	559.793	-0.520395	0.24446	-2.12875
ENSG00000233217	MROH3P	transcribed_unitary_pseudogene	-2.63359	0.0332787	0.33594	7.48856	-1.39703	0.656281	-2.12871
ENSG00000109016	DHRS7B	protein_coding	-1.22674	0.0333136	0.336019	205.879	-0.294835	0.138532	-2.12828
ENSG00000265975	AC002091.1	lincRNA	1.74398	0.0333314	0.336019	26.32	0.802386	0.377049	2.12807
ENSG00000064489	BORCS8-MEF2B	protein_coding	-1.47268	0.0333428	0.336019	20.4309	-0.558442	0.262434	-2.12793
ENSG00000171135	JAGN1	protein_coding	1.34809	0.0333691	0.336095	19.1875	0.430921	0.202537	2.12761
ENSG00000187912	CLEC17A	protein_coding	1.54591	0.0334776	0.33686	35.7848	0.628455	0.295562	2.12631
ENSG00000108176	DNAJC12	protein_coding	-2.8003	0.0335008	0.33686	10.8092	-1.48558	0.698758	-2.12603
ENSG00000134716	CYP2J2	protein_coding	1.9208	0.0335042	0.33686	128.717	0.941704	0.442949	2.12599
ENSG00000108424	KPNB1	protein_coding	1.12019	0.0335204	0.33686	776.347	0.163748	0.0770289	2.12579
ENSG00000153147	SMARCA5	protein_coding	1.21003	0.0335713	0.337182	862.385	0.275041	0.12942	2.12518
ENSG00000183690	EFHC2	protein_coding	-1.60519	0.0336267	0.33755	61.0969	-0.682748	0.321366	-2.12452
ENSG00000236324	AL035634.1	antisense	2.29803	0.033807	0.339169	5.51407	1.20039	0.565593	2.12237
ENSG00000132141	CCT6B	protein_coding	1.36866	0.0338712	0.339623	55.7046	0.452764	0.213407	2.1216
ENSG00000130818	ZNF426	protein_coding	1.22617	0.0339305	0.340027	86.226	0.294155	0.138694	2.1209
ENSG00000164283	ESM1	protein_coding	-3.39978	0.0339563	0.340056	15.7185	-1.76544	0.832523	-2.12059
ENSG00000276234	TADA2A	protein_coding	-1.20781	0.0339988	0.340056	126.378	-0.272395	0.128483	-2.12009
ENSG00000187498	COL4A1	protein_coding	-2.92452	0.0339989	0.340056	486.308	-1.5482	0.730253	-2.12008
ENSG00000235703	LINC00894	antisense	-1.38884	0.0340094	0.340056	454.992	-0.473881	0.223533	-2.11996
ENSG00000151838	CCDC175	protein_coding	-1.94	0.0340517	0.340289	7.55479	-0.956056	0.451085	-2.11946
ENSG00000102287	GABRE	protein_coding	-3.23493	0.0341108	0.340689	88.6068	-1.69374	0.7994	-2.11876
ENSG00000139233	LLPH	protein_coding	1.28747	0.0341612	0.341002	36.6622	0.364541	0.172102	2.11816
ENSG00000108592	FTSJ3	protein_coding	-1.31163	0.0341965	0.341165	94.2426	-0.391364	0.184802	-2.11775
ENSG00000145022	TCTA	protein_coding	-1.41311	0.0342306	0.341314	36.0086	-0.498871	0.235612	-2.11735
ENSG00000106245	BUD31	protein_coding	1.30492	0.0342756	0.341572	86.5625	0.383959	0.181385	2.11681
ENSG00000182586	LINC00334	lincRNA	-2.60007	0.0343521	0.341823	7.57747	-1.37855	0.651514	-2.11591
ENSG00000155760	FZD7	protein_coding	-2.67621	0.0343536	0.341823	37.0394	-1.42019	0.671201	-2.1159
ENSG00000037757	MRI1	protein_coding	-1.33848	0.034358	0.341823	50.1234	-0.420599	0.198785	-2.11584
ENSG00000113712	CSNK1A1	protein_coding	1.29127	0.0344559	0.342606	986.111	0.368795	0.174396	2.1147
ENSG00000169184	MN1	protein_coding	2.19186	0.0344973	0.342793	104.143	1.13216	0.535498	2.11421
ENSG00000198795	ZNF521	protein_coding	-1.64037	0.0345334	0.342793	432.306	-0.714021	0.337792	-2.11379
ENSG00000125675	GRIA3	protein_coding	-2.0656	0.0345376	0.342793	30.2364	-1.04656	0.495124	-2.11374
ENSG00000164932	CTHRC1	protein_coding	-2.96112	0.0345512	0.342793	8.94617	-1.56614	0.74099	-2.11358
ENSG00000231170	AC002451.1	antisense	-2.29668	0.0345724	0.342813	5.43969	-1.19955	0.567612	-2.11333
ENSG00000012223	LTF	protein_coding	2.76354	0.0346346	0.343046	6.7532	1.46652	0.694176	2.1126
ENSG00000176641	RNF152	protein_coding	2.61582	0.0346427	0.343046	285.692	1.38726	0.65669	2.11251
ENSG00000204152	TIMM23B	protein_coding	1.2123	0.0346861	0.343046	164.779	0.277752	0.131511	2.112
ENSG00000130363	RSPH3	protein_coding	-1.32422	0.0346927	0.343046	80.8339	-0.405138	0.191833	-2.11193
ENSG00000218336	TENM3	protein_coding	-2.27807	0.0347001	0.343046	217.655	-1.18781	0.562454	-2.11184
ENSG00000137872	SEMA6D	protein_coding	-1.97852	0.0347109	0.343046	124.874	-0.984424	0.466173	-2.11171
ENSG00000124209	RAB22A	protein_coding	1.17464	0.034737	0.343114	373.109	0.232214	0.10998	2.11141
ENSG00000099860	GADD45B	protein_coding	1.71717	0.0349027	0.34456	145.444	0.780033	0.369774	2.10949
ENSG00000005249	PRKAR2B	protein_coding	-1.78575	0.0349452	0.34479	223.148	-0.836528	0.396648	-2.10899
ENSG00000142611	PRDM16	protein_coding	-2.15061	0.0349933	0.345037	40.5496	-1.10475	0.523966	-2.10844
ENSG00000115468	EFHD1	protein_coding	-1.74583	0.0350088	0.345037	31.9587	-0.803915	0.381317	-2.10826
ENSG00000002330	BAD	protein_coding	-1.38937	0.0350303	0.345059	25.3317	-0.474427	0.225059	-2.10801
ENSG00000155052	CNTNAP5	protein_coding	-2.03227	0.0350547	0.34511	10.4442	-1.02309	0.485401	-2.10773
ENSG00000158286	RNF207	protein_coding	-1.7619	0.0350971	0.345337	16.9395	-0.817131	0.387774	-2.10724
ENSG00000109536	FRG1	protein_coding	1.25656	0.0351232	0.345404	152.819	0.329478	0.156378	2.10693
ENSG00000135900	MRPL44	protein_coding	1.2778	0.0351851	0.345823	72.5076	0.353663	0.167913	2.10622
ENSG00000168061	SAC3D1	protein_coding	-2.00923	0.0352354	0.346127	7.81643	-1.00664	0.478068	-2.10564
ENSG00000236829	Z97634.1	transcribed_processed_pseudogene	-1.77104	0.0352903	0.346476	7.43086	-0.824598	0.391731	-2.10501
ENSG00000196781	TLE1	protein_coding	1.44045	0.0353326	0.346702	329.38	0.526518	0.250184	2.10453
ENSG00000157890	MEGF11	protein_coding	-1.9309	0.0353682	0.346828	16.2341	-0.94927	0.451149	-2.10412
ENSG00000065802	ASB1	protein_coding	-1.25264	0.0353843	0.346828	70.7426	-0.324968	0.154457	-2.10393
ENSG00000185252	ZNF74	protein_coding	-1.47019	0.0354525	0.346905	18.8552	-0.556007	0.264369	-2.10315
ENSG00000268555	AC123912.4	lincRNA	-2.3144	0.0354667	0.346905	6.38346	-1.21064	0.575675	-2.10299
ENSG00000177076	ACER2	protein_coding	-1.4487	0.0354696	0.346905	58.793	-0.534763	0.254291	-2.10296
ENSG00000213015	ZNF580	protein_coding	-2.34167	0.0354697	0.346905	3.53605	-1.22754	0.583719	-2.10295
ENSG00000158055	GRHL3	protein_coding	2.93048	0.035492	0.346934	33.3587	1.55114	0.737688	2.1027
ENSG00000151611	MMAA	protein_coding	1.18976	0.0355885	0.347608	105.053	0.250676	0.119279	2.1016
ENSG00000162753	SLC9C2	protein_coding	-1.95259	0.035625	0.347608	8.83407	-0.965392	0.459452	-2.10118
ENSG00000230030	AL353742.1	lincRNA	2.41929	0.0356273	0.347608	4.73088	1.27458	0.606611	2.10116
ENSG00000187097	ENTPD5	protein_coding	-1.21032	0.0356387	0.347608	86.7478	-0.27539	0.131074	-2.10103
ENSG00000265479	DTX2P1-UPK3BP1-PMS2P11	processed_transcript	-1.2939	0.0357348	0.348052	50.8158	-0.37173	0.17702	-2.09993
ENSG00000162618	ADGRL4	protein_coding	-3.03519	0.035739	0.348052	177.026	-1.60179	0.762798	-2.09989
ENSG00000157800	SLC37A3	protein_coding	1.20627	0.0357465	0.348052	121.518	0.270548	0.128845	2.0998
ENSG00000144026	ZNF514	protein_coding	-1.33155	0.0357619	0.348052	67.4368	-0.413104	0.196751	-2.09962
ENSG00000177324	BEND2	protein_coding	-1.7999	0.0358219	0.348176	20.8351	-0.847913	0.403971	-2.09894
ENSG00000101363	MANBAL	protein_coding	1.1875	0.0358426	0.348176	84.2714	0.247925	0.118132	2.09871
ENSG00000196814	MVB12B	protein_coding	1.29838	0.0358476	0.348176	338.765	0.376716	0.179504	2.09865
ENSG00000090661	CERS4	protein_coding	-1.37611	0.0358525	0.348176	126.428	-0.460597	0.219479	-2.0986
ENSG00000279796	AL133384.2	TEC	1.58292	0.0358817	0.348271	11.1411	0.662585	0.315778	2.09827
ENSG00000134308	YWHAQ	protein_coding	1.24888	0.0359492	0.348415	555.364	0.320637	0.152866	2.0975
ENSG00000149657	LSM14B	protein_coding	-1.23213	0.0359612	0.348415	79.6038	-0.30116	0.14359	-2.09737
ENSG00000164609	SLU7	protein_coding	1.25737	0.0359681	0.348415	333.778	0.330408	0.157541	2.09729
ENSG00000204922	UQCC3	protein_coding	-2.21259	0.0359744	0.348415	8.75956	-1.14573	0.546311	-2.09722
ENSG00000139343	SNRPF	protein_coding	1.27798	0.036113	0.348909	115.996	0.353865	0.168856	2.09565
ENSG00000176105	YES1	protein_coding	1.62906	0.0361135	0.348909	432.722	0.70404	0.335954	2.09565
ENSG00000102230	PCYT1B	protein_coding	-1.91488	0.0361185	0.348909	9.06242	-0.937255	0.447251	-2.09559
ENSG00000259687	LINC01220	lincRNA	-2.79462	0.0361193	0.348909	5.47565	-1.48265	0.707513	-2.09558
ENSG00000132972	RNF17	protein_coding	4.10849	0.03614	0.348909	7.7515	2.03861	0.972921	2.09535
ENSG00000102103	PQBP1	protein_coding	-1.35032	0.0361424	0.348909	41.9409	-0.433299	0.206794	-2.09532
ENSG00000079931	MOXD1	protein_coding	1.73625	0.0362295	0.349134	71.6136	0.795978	0.380061	2.09434
ENSG00000198019	FCGR1B	protein_coding	2.13575	0.0362422	0.349134	7.22155	1.09474	0.522751	2.0942
ENSG00000176209	SMIM19	protein_coding	1.28572	0.0362593	0.349134	50.5489	0.362581	0.173152	2.09401
ENSG00000152689	RASGRP3	protein_coding	1.45503	0.0362858	0.349134	284.657	0.541046	0.258415	2.09371
ENSG00000168282	MGAT2	protein_coding	1.24079	0.0363108	0.349134	61.4149	0.311259	0.148684	2.09343
ENSG00000198888	MT-ND1	protein_coding	-1.54737	0.0363175	0.349134	4322.13	-0.62982	0.300866	-2.09336
ENSG00000107130	NCS1	protein_coding	2.43877	0.0363586	0.349134	29.5696	1.28615	0.614533	2.09289
ENSG00000162702	ZNF281	protein_coding	1.3286	0.0363618	0.349134	167.64	0.409912	0.195862	2.09286
ENSG00000138760	SCARB2	protein_coding	1.23693	0.036373	0.349134	592.583	0.306759	0.146583	2.09273
ENSG00000101246	ARFRP1	protein_coding	-1.2692	0.036393	0.349134	66.1185	-0.343922	0.164359	-2.09251
ENSG00000122126	OCRL	protein_coding	-1.2273	0.0364054	0.349134	122.312	-0.295494	0.141224	-2.09237
ENSG00000211584	SLC48A1	protein_coding	-1.3642	0.0364133	0.349134	33.3666	-0.448051	0.214145	-2.09228
ENSG00000260510	AC004381.1	antisense	-1.57261	0.0364193	0.349134	13.0107	-0.653158	0.312185	-2.09221
ENSG00000175348	TMEM9B	protein_coding	1.25341	0.036509	0.349807	117.327	0.325861	0.155824	2.09121
ENSG00000139044	B4GALNT3	protein_coding	-1.58305	0.0365405	0.349921	93.7783	-0.662706	0.316954	-2.09086
ENSG00000104970	KIR3DX1	transcribed_unprocessed_pseudogene	2.39806	0.0365694	0.35001	19.5587	1.26187	0.603609	2.09054
ENSG00000036448	MYOM2	protein_coding	-2.10034	0.0366485	0.350452	502.199	-1.07062	0.512344	-2.08966
ENSG00000204764	RANBP17	protein_coding	-1.59747	0.036655	0.350452	145.612	-0.675786	0.323407	-2.08959
ENSG00000214803	AC090921.1	lincRNA	-1.63246	0.0366743	0.350452	8.47199	-0.707048	0.338402	-2.08937
ENSG00000180287	PLD5	protein_coding	-1.99987	0.0367286	0.350671	39.0136	-0.999907	0.478707	-2.08877
ENSG00000093134	VNN3	protein_coding	-1.97401	0.0367365	0.350671	50.0952	-0.981126	0.469735	-2.08868
ENSG00000101911	PRPS2	protein_coding	1.24769	0.0367662	0.3507	103.027	0.319262	0.152877	2.08835
ENSG00000267680	ZNF224	protein_coding	-1.19794	0.0368123	0.3507	147.953	-0.260556	0.124797	-2.08784
ENSG00000171643	S100Z	protein_coding	-1.68245	0.036828	0.3507	190.792	-0.750567	0.359524	-2.08767
ENSG00000143816	WNT9A	protein_coding	-2.54981	0.0368518	0.3507	23.3047	-1.35039	0.646924	-2.0874
ENSG00000156256	USP16	protein_coding	1.29535	0.036893	0.3507	622.949	0.373342	0.178894	2.08695
ENSG00000104671	DCTN6	protein_coding	1.42368	0.0368946	0.3507	37.1506	0.509623	0.244198	2.08693
ENSG00000100181	TPTEP1	transcribed_unprocessed_pseudogene	-1.55785	0.0368952	0.3507	94.1446	-0.639558	0.30646	-2.08692
ENSG00000259275	AC087477.2	lincRNA	3.26331	0.0368962	0.3507	17.3702	1.70634	0.817638	2.08691
ENSG00000228223	HCG11	lincRNA	-1.40557	0.0369295	0.35083	34.4001	-0.491154	0.235391	-2.08654
ENSG00000164330	EBF1	protein_coding	1.6454	0.036975	0.351076	2723.82	0.718441	0.344404	2.08604
ENSG00000245750	DRAIC	lincRNA	-2.92273	0.0370026	0.351152	9.9092	-1.54732	0.741858	-2.08574
ENSG00000120913	PDLIM2	protein_coding	-1.36366	0.0371001	0.351571	27.2052	-0.447486	0.214657	-2.08466
ENSG00000178977	LINC00324	lincRNA	-1.5422	0.0371025	0.351571	10.1575	-0.624988	0.299807	-2.08463
ENSG00000139437	TCHP	protein_coding	-1.24713	0.0371057	0.351571	158.623	-0.318617	0.152843	-2.0846
ENSG00000065548	ZC3H15	protein_coding	1.27476	0.0371366	0.351677	713.96	0.350224	0.168033	2.08426
ENSG00000235300	THRA1/BTR	antisense	-1.85239	0.037176	0.351865	7.53514	-0.889387	0.426805	-2.08383
ENSG00000168679	SLC16A4	protein_coding	-1.56774	0.0372308	0.352197	16.2857	-0.648682	0.311384	-2.08322
ENSG00000243081	AC092894.1	lincRNA	2.88173	0.0372571	0.35226	5.14297	1.52694	0.733069	2.08294
ENSG00000006607	FARP2	protein_coding	1.23573	0.0372773	0.352265	367.457	0.30536	0.146617	2.08271
ENSG00000232973	CYP1B1-AS1	antisense	-1.63274	0.0374285	0.353507	140.911	-0.707295	0.339873	-2.08106
ENSG00000163900	TMEM41A	protein_coding	1.22797	0.0374589	0.353607	86.0665	0.296276	0.14239	2.08073
ENSG00000067334	DNTTIP2	protein_coding	1.26744	0.0375056	0.353787	348.689	0.341919	0.164367	2.08022
ENSG00000248092	NNT-AS1	antisense	-1.32021	0.0375237	0.353787	100.786	-0.400767	0.192675	-2.08002
ENSG00000114805	PLCH1	protein_coding	-1.67107	0.0375373	0.353787	30.1042	-0.740774	0.356163	-2.07987
ENSG00000160188	RSPH1	protein_coding	-2.75007	0.0375765	0.353971	3.68804	-1.45947	0.701856	-2.07944
ENSG00000185532	PRKG1	protein_coding	-1.63613	0.0376702	0.354641	2038.46	-0.710284	0.341741	-2.07843
ENSG00000145833	DDX46	protein_coding	-1.11147	0.0376872	0.354641	562.686	-0.152467	0.0733637	-2.07824
ENSG00000258732	AC025884.1	unprocessed_pseudogene	-1.61987	0.0377225	0.354786	8.52267	-0.695877	0.334901	-2.07786
ENSG00000203778	FAM229B	protein_coding	1.62246	0.0377473	0.354833	18.4499	0.698187	0.336057	2.07759
ENSG00000172062	SMN1	protein_coding	1.30276	0.0378039	0.354871	24.8001	0.381575	0.183717	2.07697
ENSG00000086504	MRPL28	protein_coding	-1.48224	0.0378223	0.354871	19.3768	-0.567782	0.273396	-2.07678
ENSG00000095303	PTGS1	protein_coding	-1.61062	0.0378254	0.354871	171.263	-0.687617	0.331104	-2.07674
ENSG00000214941	ZSWIM7	protein_coding	-1.21147	0.0378307	0.354871	82.3713	-0.276757	0.133269	-2.07668
ENSG00000166747	AP1G1	protein_coding	1.24652	0.0378967	0.354989	753.633	0.317908	0.153137	2.07597
ENSG00000113790	EHHADH	protein_coding	-1.44516	0.0379046	0.354989	31.555	-0.531234	0.255907	-2.07589
ENSG00000162222	TTC9C	protein_coding	-1.31088	0.0379201	0.354989	43.7505	-0.390534	0.188144	-2.07572
ENSG00000139625	MAP3K12	protein_coding	-1.31682	0.0379338	0.354989	64.0106	-0.397061	0.191302	-2.07557
ENSG00000262903	AC027796.4	antisense	-2.32656	0.0379594	0.354989	5.46524	-1.2182	0.587001	-2.07529
ENSG00000003096	KLHL13	protein_coding	-1.39482	0.0379623	0.354989	101.312	-0.480076	0.231333	-2.07526
ENSG00000130147	SH3BP4	protein_coding	-1.51987	0.0380125	0.355146	149.444	-0.603945	0.291097	-2.07472
ENSG00000262580	AC087741.1	antisense	-1.49261	0.0380309	0.355146	28.8439	-0.577836	0.278539	-2.07452
ENSG00000175161	CADM2	protein_coding	-1.94712	0.0381026	0.355146	903.875	-0.961343	0.463577	-2.07375
ENSG00000125347	IRF1	protein_coding	1.48992	0.0381444	0.355146	599.864	0.575233	0.277448	2.0733
ENSG00000120093	HOXB3	protein_coding	-1.39341	0.0381602	0.355146	58.4043	-0.478621	0.230869	-2.07313
ENSG00000102466	FGF14	protein_coding	-1.75461	0.0381839	0.355146	200.444	-0.811148	0.391316	-2.07288
ENSG00000114978	MOB1A	protein_coding	1.27045	0.0382021	0.355146	689.92	0.345337	0.166614	2.07268
ENSG00000161057	PSMC2	protein_coding	1.21251	0.0382345	0.355146	269.459	0.277998	0.134147	2.07233
ENSG00000132256	TRIM5	protein_coding	1.4389	0.0382379	0.355146	184.545	0.524968	0.253327	2.0723
ENSG00000196684	HSH2D	protein_coding	1.46325	0.0382668	0.355146	103.954	0.549176	0.265048	2.07199
ENSG00000230105	AL354793.1	lincRNA	-1.43652	0.0382694	0.355146	17.1297	-0.522581	0.252216	-2.07196
ENSG00000224592	AL139158.2	lincRNA	2.11938	0.0382798	0.355146	231.654	1.08364	0.523033	2.07185
ENSG00000172020	GAP43	protein_coding	-2.62353	0.0382839	0.355146	7.03572	-1.39151	0.671642	-2.0718
ENSG00000247317	LY6E-DT	lincRNA	1.79743	0.0382915	0.355146	31.297	0.845937	0.408326	2.07172
ENSG00000123415	SMUG1	protein_coding	-1.43056	0.0382945	0.355146	79.8087	-0.516581	0.249353	-2.07169
ENSG00000204713	TRIM27	protein_coding	-1.27537	0.0382966	0.355146	144.304	-0.350919	0.16939	-2.07167
ENSG00000090924	PLEKHG2	protein_coding	1.55429	0.038386	0.355791	93.2958	0.636251	0.307263	2.07071
ENSG00000147255	IGSF1	protein_coding	-2.49116	0.0385397	0.356845	11.7297	-1.31682	0.636429	-2.06907
ENSG00000187735	TCEA1	protein_coding	1.19713	0.0385473	0.356845	504.231	0.259585	0.125465	2.06899
ENSG00000198039	ZNF273	protein_coding	1.30578	0.0385828	0.356845	226.544	0.384911	0.186072	2.06861
ENSG00000283345	AC127502.3	unprocessed_pseudogene	-2.21596	0.0385852	0.356845	3.95855	-1.14793	0.554937	-2.06858
ENSG00000162551	ALPL	protein_coding	2.18776	0.0386138	0.356845	6.10391	1.12946	0.546085	2.06828
ENSG00000170876	TMEM43	protein_coding	-1.23395	0.0386361	0.356845	111.506	-0.303283	0.146652	-2.06804
ENSG00000125633	CCDC93	protein_coding	1.23145	0.0386392	0.356845	863.361	0.300361	0.145242	2.06801
ENSG00000141503	MINK1	protein_coding	-1.26039	0.0386809	0.35701	465.489	-0.333871	0.16148	-2.06757
ENSG00000150630	VEGFC	protein_coding	-2.07334	0.038697	0.35701	92.0928	-1.05196	0.508832	-2.06739
ENSG00000161681	SHANK1	protein_coding	-2.11861	0.0387465	0.357282	6.74116	-1.08312	0.524038	-2.06687
ENSG00000215559	ANKRD20A11P	transcribed_unprocessed_pseudogene	-2.46955	0.0388726	0.358073	67.8965	-1.30425	0.631434	-2.06553
ENSG00000121769	FABP3	protein_coding	-2.60499	0.0388752	0.358073	236.082	-1.38128	0.668736	-2.0655
ENSG00000229961	AL357143.1	transcribed_unitary_pseudogene	-1.87724	0.0388922	0.358073	4.9102	-0.90861	0.439935	-2.06533
ENSG00000057294	PKP2	protein_coding	-1.93501	0.0389145	0.358093	37.5478	-0.952341	0.461162	-2.06509
ENSG00000124942	AHNAK	protein_coding	-1.36247	0.0389856	0.358563	9225.97	-0.446228	0.21616	-2.06434
ENSG00000087842	PIR	protein_coding	-2.09486	0.0390272	0.358685	116.39	-1.06686	0.516912	-2.0639
ENSG00000268350	FAM156A	protein_coding	-1.36456	0.0390457	0.358685	38.7296	-0.448432	0.217295	-2.0637
ENSG00000064042	LIMCH1	protein_coding	-1.60494	0.039059	0.358685	981.604	-0.682515	0.330746	-2.06357
ENSG00000112245	PTP4A1	protein_coding	1.46414	0.0392263	0.359931	637.623	0.550053	0.266782	2.0618
ENSG00000102901	CENPT	protein_coding	-1.24261	0.0392348	0.359931	113.394	-0.313379	0.151999	-2.06172
ENSG00000179523	EIF3J-DT	lincRNA	-1.37786	0.039342	0.360729	32.6764	-0.462433	0.224418	-2.06059
ENSG00000281103	TRG-AS1	antisense	-1.5251	0.0393741	0.360838	207.345	-0.6089	0.295546	-2.06026
ENSG00000058866	DGKG	protein_coding	-1.49112	0.0394888	0.361623	244.094	-0.576397	0.279933	-2.05906
ENSG00000166349	RAG1	protein_coding	-1.65777	0.0395001	0.361623	9.08263	-0.729246	0.354185	-2.05894
ENSG00000083635	NUFIP1	protein_coding	1.24949	0.0395249	0.361665	90.6196	0.321335	0.156088	2.05868
ENSG00000130592	LSP1	protein_coding	-1.38925	0.0395571	0.361774	572.806	-0.474305	0.23043	-2.05834
ENSG00000184557	SOCS3	protein_coding	1.96513	0.0397464	0.362867	190.828	0.974628	0.473954	2.05637
ENSG00000105369	CD79A	protein_coding	1.54734	0.0397512	0.362867	52.4882	0.62979	0.306269	2.05633
ENSG00000246379	AC007495.1	lincRNA	-2.1261	0.0397589	0.362867	9.02102	-1.08821	0.529223	-2.05625
ENSG00000188529	SRSF10	protein_coding	1.20849	0.0397695	0.362867	583.068	0.273202	0.132872	2.05613
ENSG00000137216	TMEM63B	protein_coding	1.43982	0.0397779	0.362867	96.3115	0.525886	0.255775	2.05605
ENSG00000150637	CD226	protein_coding	-1.38566	0.0398088	0.36289	720.396	-0.470573	0.228908	-2.05573
ENSG00000183783	KCTD8	protein_coding	-2.6095	0.039821	0.36289	111.697	-1.38378	0.673173	-2.0556
ENSG00000234473	ZNF101P2	processed_pseudogene	-1.59379	0.0398962	0.363217	9.81091	-0.67246	0.32726	-2.05482
ENSG00000172819	RARG	protein_coding	-1.38953	0.0398974	0.363217	123.919	-0.474592	0.230966	-2.05481
ENSG00000105971	CAV2	protein_coding	-2.03247	0.0399322	0.363345	99.5956	-1.02323	0.498058	-2.05445
ENSG00000055070	SZRD1	protein_coding	1.19687	0.0399521	0.363345	247.648	0.259272	0.126213	2.05424
ENSG00000178187	ZNF454	protein_coding	-2.74701	0.0399992	0.363533	6.06601	-1.45786	0.709852	-2.05376
ENSG00000112640	PPP2R5D	protein_coding	-1.20095	0.0400227	0.363533	106.855	-0.264178	0.128647	-2.05351
ENSG00000142627	EPHA2	protein_coding	-1.83484	0.0400417	0.363533	40.7991	-0.875656	0.426459	-2.05332
ENSG00000196562	SULF2	protein_coding	-1.51	0.0400559	0.363533	569.221	-0.594548	0.289575	-2.05317
ENSG00000276715	YWHAEP7	transcribed_unprocessed_pseudogene	-1.90521	0.0401063	0.363533	4.22839	-0.929951	0.453049	-2.05265
ENSG00000230513	THAP7-AS1	antisense	-1.68027	0.0401068	0.363533	6.82935	-0.748696	0.364747	-2.05265
ENSG00000243305	AC026347.1	antisense	-1.60167	0.0401527	0.363533	19.0655	-0.679577	0.33115	-2.05217
ENSG00000113621	TXNDC15	protein_coding	1.19671	0.0401564	0.363533	182.127	0.259071	0.126244	2.05214
ENSG00000184898	RBM43	protein_coding	1.29224	0.0401653	0.363533	62.0808	0.369872	0.180245	2.05204
ENSG00000109881	CCDC34	protein_coding	-1.55633	0.0402019	0.363533	19.2855	-0.638148	0.311039	-2.05167
ENSG00000168995	SIGLEC7	protein_coding	-1.81237	0.0402147	0.363533	17.7665	-0.85788	0.418165	-2.05154
ENSG00000134532	SOX5	protein_coding	1.68765	0.0402166	0.363533	622.195	0.755013	0.368027	2.05152
ENSG00000227407	AC245884.1	antisense	-1.47673	0.0402509	0.36366	9.13677	-0.562406	0.274188	-2.05117
ENSG00000169592	INO80E	protein_coding	-1.39622	0.0403949	0.364777	86.0802	-0.481526	0.234927	-2.04969
ENSG00000213347	MXD3	protein_coding	-1.42157	0.0404285	0.364847	17.6442	-0.507481	0.247631	-2.04934
ENSG00000198886	MT-ND4	protein_coding	-1.61819	0.0404601	0.364847	5216.01	-0.694381	0.338885	-2.04902
ENSG00000169093	ASMTL	protein_coding	1.34957	0.04048	0.364847	120.8	0.432503	0.211099	2.04882
ENSG00000165533	TTC8	protein_coding	-1.33762	0.0404973	0.364847	97.7215	-0.419664	0.20485	-2.04864
ENSG00000104870	FCGRT	protein_coding	-1.53463	0.0405205	0.364847	118.759	-0.617893	0.301646	-2.0484
ENSG00000156966	B3GNT7	protein_coding	2.04735	0.040525	0.364847	15.1514	1.03376	0.504676	2.04836
ENSG00000131697	NPHP4	protein_coding	-1.32124	0.0405676	0.364978	105.688	-0.401897	0.196246	-2.04792
ENSG00000088726	TMEM40	protein_coding	-1.72573	0.0405803	0.364978	37.0302	-0.787207	0.384417	-2.04779
ENSG00000106211	HSPB1	protein_coding	-1.70001	0.0406099	0.365061	175.703	-0.765541	0.373893	-2.04749
ENSG00000157107	FCHO2	protein_coding	-1.30501	0.040639	0.365139	436.82	-0.384066	0.187606	-2.04719
ENSG00000104881	PPP1R13L	protein_coding	-1.56113	0.0407083	0.365418	84.7076	-0.642593	0.313998	-2.04649
ENSG00000088808	PPP1R13B	protein_coding	-1.25937	0.0407109	0.365418	186.019	-0.3327	0.162573	-2.04646
ENSG00000182885	ADGRG3	protein_coding	2.29587	0.0408958	0.366894	22.5416	1.19904	0.586447	2.04458
ENSG00000232855	AF165147.1	lincRNA	-1.40576	0.0409458	0.367059	258.959	-0.491345	0.240375	-2.04408
ENSG00000171159	C9orf16	protein_coding	-1.36234	0.040966	0.367059	17.1173	-0.446083	0.218253	-2.04387
ENSG00000118690	ARMC2	protein_coding	-1.2318	0.0409932	0.367059	167.696	-0.300763	0.147173	-2.0436
ENSG00000164087	POC1A	protein_coding	-1.49439	0.0409963	0.367059	15.5424	-0.579554	0.283599	-2.04357
[truncated: 15,899 more rows]

## Sheet: ST4 up unt v con pathway
adjusted_p_value	source	term_id	term_name	symbols	intersections
1.28371e-17	GO:BP	GO:0051607	defense response to virus	ADAR;CXCL10;DDX60;DTX3L;EIF2AK2;GBP1;HERC5;IFI27;IFI44L;IFI6;IFIH1;IFIT1;IFIT2;IFIT3;IFIT5;IL1B;IL6;ISG15;MX1;OAS2;OAS3;OASL;PARP9;PMAIP1;RSAD2;STAT1;TRIM22	ENSG00000137959;ENSG00000136244;ENSG00000055332;ENSG00000185745;ENSG00000119922;ENSG00000138646;ENSG00000134321;ENSG00000119917;ENSG00000157601;ENSG00000135114;ENSG00000169245;ENSG00000165949;ENSG00000115267;ENSG00000138496;ENSG00000125538;ENSG00000152778;ENSG00000126709;ENSG00000137628;ENSG00000141682;ENSG00000111331;ENSG00000187608;ENSG00000115415;ENSG00000160710;ENSG00000111335;ENSG00000132274…
2.06318e-16	GO:BP	GO:0009615	response to virus	ADAR;CCL4;CXCL10;DDX60;DTX3L;EIF2AK2;GBP1;HERC5;IFI27;IFI44;IFI44L;IFI6;IFIH1;IFIT1;IFIT2;IFIT3;IFIT5;IL1B;IL6;ISG15;MX1;OAS2;OAS3;OASL;PARP9;PMAIP1;RSAD2;STAT1;TRIM22	ENSG00000137959;ENSG00000136244;ENSG00000055332;ENSG00000185745;ENSG00000137965;ENSG00000119922;ENSG00000138646;ENSG00000134321;ENSG00000119917;ENSG00000157601;ENSG00000135114;ENSG00000169245;ENSG00000165949;ENSG00000115267;ENSG00000138496;ENSG00000125538;ENSG00000152778;ENSG00000126709;ENSG00000137628;ENSG00000141682;ENSG00000111331;ENSG00000187608;ENSG00000115415;ENSG00000160710;ENSG00000111335…
1.05802e-12	GO:BP	GO:0060337	type I interferon signaling pathway	ADAR;IFI27;IFI6;IFIT1;IFIT2;IFIT3;ISG15;MX1;OAS2;OAS3;OASL;RSAD2;STAT1;USP18;XAF1	ENSG00000185745;ENSG00000119922;ENSG00000134321;ENSG00000119917;ENSG00000157601;ENSG00000184979;ENSG00000135114;ENSG00000165949;ENSG00000132530;ENSG00000126709;ENSG00000111331;ENSG00000187608;ENSG00000115415;ENSG00000160710;ENSG00000111335
1.05802e-12	GO:BP	GO:0071357	cellular response to type I interferon	ADAR;IFI27;IFI6;IFIT1;IFIT2;IFIT3;ISG15;MX1;OAS2;OAS3;OASL;RSAD2;STAT1;USP18;XAF1	ENSG00000185745;ENSG00000119922;ENSG00000134321;ENSG00000119917;ENSG00000157601;ENSG00000184979;ENSG00000135114;ENSG00000165949;ENSG00000132530;ENSG00000126709;ENSG00000111331;ENSG00000187608;ENSG00000115415;ENSG00000160710;ENSG00000111335
2.02661e-12	GO:BP	GO:0034340	response to type I interferon	ADAR;IFI27;IFI6;IFIT1;IFIT2;IFIT3;ISG15;MX1;OAS2;OAS3;OASL;RSAD2;STAT1;USP18;XAF1	ENSG00000185745;ENSG00000119922;ENSG00000134321;ENSG00000119917;ENSG00000157601;ENSG00000184979;ENSG00000135114;ENSG00000165949;ENSG00000132530;ENSG00000126709;ENSG00000111331;ENSG00000187608;ENSG00000115415;ENSG00000160710;ENSG00000111335
3.06418e-11	TF	TF:M11671	Factor: IRF-5; motif: NCGAAACCGAAACY	CENPU;CHMP5;CLDN1;CLIC4;DDX60;DDX60L;DTX3L;EIF2AK2;EPSTI1;HELZ2;HERC6;IFI27;IFI44;IFIH1;IFIT1;IFIT5;MX1;OAS2;OAS3;PARP12;PARP14;PARP9;SAMD9L;STAT1;USP18;ZNFX1	ENSG00000055332;ENSG00000185745;ENSG00000137965;ENSG00000157601;ENSG00000184979;ENSG00000165949;ENSG00000115267;ENSG00000138496;ENSG00000152778;ENSG00000133106;ENSG00000137628;ENSG00000086065;ENSG00000111331;ENSG00000138642;ENSG00000169504;ENSG00000177409;ENSG00000115415;ENSG00000130589;ENSG00000111335;ENSG00000173193;ENSG00000059378;ENSG00000163840;ENSG00000181381;ENSG00000124201;ENSG00000163347…
3.06418e-11	TF	TF:M11671_0	Factor: IRF-5; motif: NCGAAACCGAAACY; match class: 0	CENPU;CHMP5;CLDN1;CLIC4;DDX60;DDX60L;DTX3L;EIF2AK2;EPSTI1;HELZ2;HERC6;IFI27;IFI44;IFIH1;IFIT1;IFIT5;MX1;OAS2;OAS3;PARP12;PARP14;PARP9;SAMD9L;STAT1;USP18;ZNFX1	ENSG00000055332;ENSG00000185745;ENSG00000137965;ENSG00000157601;ENSG00000184979;ENSG00000165949;ENSG00000115267;ENSG00000138496;ENSG00000152778;ENSG00000133106;ENSG00000137628;ENSG00000086065;ENSG00000111331;ENSG00000138642;ENSG00000169504;ENSG00000177409;ENSG00000115415;ENSG00000130589;ENSG00000111335;ENSG00000173193;ENSG00000059378;ENSG00000163840;ENSG00000181381;ENSG00000124201;ENSG00000163347…
4.58179e-11	REAC	REAC:R-HSA-909733	Interferon alpha/beta signaling	ADAR;IFI27;IFI6;IFIT1;IFIT2;IFIT3;ISG15;MX1;OAS2;OAS3;OASL;RSAD2;USP18;XAF1	ENSG00000185745;ENSG00000119922;ENSG00000134321;ENSG00000119917;ENSG00000157601;ENSG00000184979;ENSG00000135114;ENSG00000165949;ENSG00000132530;ENSG00000126709;ENSG00000111331;ENSG00000187608;ENSG00000160710;ENSG00000111335
9.77681e-11	MIRNA	MIRNA:hsa-miR-146a-5p	hsa-miR-146a-5p	EPSTI1;IFI27;IFI44;IFI44L;IFIT1;IFIT3;IFIT5;IL6;ISG15;NFKB1;OASL;PMAIP1;RGS13;RSAD2;SAMD9L;SPATS2L;STAT1	ENSG00000137959;ENSG00000136244;ENSG00000185745;ENSG00000137965;ENSG00000134321;ENSG00000119917;ENSG00000135114;ENSG00000196141;ENSG00000165949;ENSG00000109320;ENSG00000152778;ENSG00000133106;ENSG00000141682;ENSG00000187608;ENSG00000127074;ENSG00000177409;ENSG00000115415
2.2446e-10	TF	TF:M00453_1	Factor: IRF-7; motif: TNSGAAWNCGAAANTNNN; match class: 1	CCL3L1;DDX60;EPSTI1;HERC5;HERC6;IFI27;IFI44L;IFI6;IFIH1;IFIT1;IFIT2;IFIT3;IFIT5;OAS3;RANBP3L;RSAD2;RTCB;STAT1;USP18	ENSG00000137959;ENSG00000185745;ENSG00000119922;ENSG00000138646;ENSG00000134321;ENSG00000119917;ENSG00000184979;ENSG00000165949;ENSG00000115267;ENSG00000100220;ENSG00000152778;ENSG00000133106;ENSG00000126709;ENSG00000137628;ENSG00000111331;ENSG00000138642;ENSG00000276085;ENSG00000164188;ENSG00000115415
3.82704e-10	GO:MF	GO:0042379	chemokine receptor binding	CCL2;CCL3;CCL3L1;CCL4;CCL4L2;CCRL2;CXCL1;CXCL10;CXCL14;CXCL2;CXCL3;STAT1	ENSG00000169245;ENSG00000108691;ENSG00000081041;ENSG00000163734;ENSG00000277632;ENSG00000276070;ENSG00000163739;ENSG00000276085;ENSG00000115415;ENSG00000145824;ENSG00000275302;ENSG00000121797
7.60557e-10	REAC	REAC:R-HSA-6783783	Interleukin-10 signaling	CCL2;CCL3;CCL3L1;CCL4;CXCL1;CXCL10;CXCL2;IL18;IL1A;IL1B;IL1RN;IL6	ENSG00000136244;ENSG00000136689;ENSG00000169245;ENSG00000108691;ENSG00000081041;ENSG00000115008;ENSG00000125538;ENSG00000277632;ENSG00000163739;ENSG00000276085;ENSG00000275302;ENSG00000150782
1.00928e-09	TF	TF:M04016_0	Factor: IRF5; motif: CCGAAACCGAAACY; match class: 0	ABCA1;CENPU;CLDN1;CLIC4;DDX60;DDX60L;DTX3L;EPSTI1;GPR84;HERC6;IFI27;IFI44;IFIH1;IFIT1;IFIT5;INHBA;MX1;OAS2;OAS3;PARP12;PARP9;ZNFX1	ENSG00000185745;ENSG00000137965;ENSG00000157601;ENSG00000165949;ENSG00000115267;ENSG00000138496;ENSG00000152778;ENSG00000133106;ENSG00000137628;ENSG00000122641;ENSG00000111331;ENSG00000138642;ENSG00000169504;ENSG00000139572;ENSG00000111335;ENSG00000059378;ENSG00000163840;ENSG00000181381;ENSG00000165029;ENSG00000124201;ENSG00000163347;ENSG00000151725
1.00928e-09	TF	TF:M04016	Factor: IRF5; motif: CCGAAACCGAAACY	ABCA1;CENPU;CLDN1;CLIC4;DDX60;DDX60L;DTX3L;EPSTI1;GPR84;HERC6;IFI27;IFI44;IFIH1;IFIT1;IFIT5;INHBA;MX1;OAS2;OAS3;PARP12;PARP9;ZNFX1	ENSG00000185745;ENSG00000137965;ENSG00000157601;ENSG00000165949;ENSG00000115267;ENSG00000138496;ENSG00000152778;ENSG00000133106;ENSG00000137628;ENSG00000122641;ENSG00000111331;ENSG00000138642;ENSG00000169504;ENSG00000139572;ENSG00000111335;ENSG00000059378;ENSG00000163840;ENSG00000181381;ENSG00000165029;ENSG00000124201;ENSG00000163347;ENSG00000151725
2.79243e-09	TF	TF:M11672	Factor: IRF-5; motif: NCGAAACCGAAACY	CLDN1;CLIC4;DDX60;DDX60L;DTX3L;EPSTI1;HERC6;IFI27;IFI44;IFIH1;IFIT5;MX1;OAS2;PARP12;PARP9	ENSG00000137965;ENSG00000157601;ENSG00000165949;ENSG00000115267;ENSG00000138496;ENSG00000152778;ENSG00000133106;ENSG00000137628;ENSG00000138642;ENSG00000169504;ENSG00000111335;ENSG00000059378;ENSG00000163840;ENSG00000181381;ENSG00000163347
2.79243e-09	TF	TF:M11672_0	Factor: IRF-5; motif: NCGAAACCGAAACY; match class: 0	CLDN1;CLIC4;DDX60;DDX60L;DTX3L;EPSTI1;HERC6;IFI27;IFI44;IFIH1;IFIT5;MX1;OAS2;PARP12;PARP9	ENSG00000137965;ENSG00000157601;ENSG00000165949;ENSG00000115267;ENSG00000138496;ENSG00000152778;ENSG00000133106;ENSG00000137628;ENSG00000138642;ENSG00000169504;ENSG00000111335;ENSG00000059378;ENSG00000163840;ENSG00000181381;ENSG00000163347
3.63755e-09	GO:MF	GO:0008009	chemokine activity	CCL2;CCL3;CCL3L1;CCL4;CCL4L2;CXCL1;CXCL10;CXCL14;CXCL2;CXCL3	ENSG00000169245;ENSG00000108691;ENSG00000081041;ENSG00000163734;ENSG00000277632;ENSG00000276070;ENSG00000163739;ENSG00000276085;ENSG00000145824;ENSG00000275302
5.60013e-09	REAC	REAC:R-HSA-913531	Interferon Signaling	EIF2AK2;HERC5;IFIT1;IFIT2;IFIT3;MX1;OASL;RSAD2;USP18	ENSG00000055332;ENSG00000185745;ENSG00000119922;ENSG00000138646;ENSG00000134321;ENSG00000119917;ENSG00000157601;ENSG00000184979;ENSG00000135114
7.41826e-09	GO:BP	GO:0048525	negative regulation of viral process	CCL3;CCL4;EIF2AK2;IFIT1;IFIT5;ISG15;MX1;OAS2;OAS3;OASL;PTX3;RSAD2;STAT1	ENSG00000055332;ENSG00000185745;ENSG00000134321;ENSG00000157601;ENSG00000135114;ENSG00000163661;ENSG00000152778;ENSG00000277632;ENSG00000111331;ENSG00000187608;ENSG00000115415;ENSG00000111335;ENSG00000275302
7.43273e-09	TF	TF:M11685_1	Factor: IRF-8; motif: NCGAAACYGAAACYN; match class: 1	DDX60;EPSTI1;HERC5;HERC6;IFI27;IFI6;IFIT1;IFIT3;IFIT5;OAS3;SAMD9L;USP18	ENSG00000185745;ENSG00000138646;ENSG00000119917;ENSG00000184979;ENSG00000165949;ENSG00000152778;ENSG00000133106;ENSG00000126709;ENSG00000137628;ENSG00000111331;ENSG00000138642;ENSG00000177409
8.63305e-09	TF	TF:M08887_1	Factor: IRF; motif: NNGAAANTGAAANN; match class: 1	CCL3L1;DDX60;EPSTI1;IFI27;IFI44L;IFI6;IFIT1;IFIT2;IFIT3;IFIT5	ENSG00000137959;ENSG00000185745;ENSG00000119922;ENSG00000119917;ENSG00000165949;ENSG00000152778;ENSG00000133106;ENSG00000126709;ENSG00000137628;ENSG00000276085
9.5968e-09	TF	TF:M11681_0	Factor: IRF-9; motif: NCGAAACYGAAACYN; match class: 0	DDX60;DDX60L;DTX3L;EPSTI1;HERC6;IFI27;IFI44;IFIH1;IFIT5;MX1;OAS2;PARP12;PARP9	ENSG00000137965;ENSG00000157601;ENSG00000165949;ENSG00000115267;ENSG00000138496;ENSG00000152778;ENSG00000133106;ENSG00000137628;ENSG00000138642;ENSG00000111335;ENSG00000059378;ENSG00000163840;ENSG00000181381
9.5968e-09	TF	TF:M11681	Factor: IRF-9; motif: NCGAAACYGAAACYN	DDX60;DDX60L;DTX3L;EPSTI1;HERC6;IFI27;IFI44;IFIH1;IFIT5;MX1;OAS2;PARP12;PARP9	ENSG00000137965;ENSG00000157601;ENSG00000165949;ENSG00000115267;ENSG00000138496;ENSG00000152778;ENSG00000133106;ENSG00000137628;ENSG00000138642;ENSG00000111335;ENSG00000059378;ENSG00000163840;ENSG00000181381
1.34821e-08	TF	TF:M09733_1	Factor: STAT2; motif: NRGAAANNGAAACTNA; match class: 1	CXCL10;DDX60;EPSTI1;HERC5;IFI27;IFI44L;IFI6;IFIH1;IFIT1;IFIT2;IFIT3;IFIT5;PARP9;RSAD2;USP18	ENSG00000137959;ENSG00000185745;ENSG00000119922;ENSG00000138646;ENSG00000134321;ENSG00000119917;ENSG00000184979;ENSG00000169245;ENSG00000165949;ENSG00000115267;ENSG00000138496;ENSG00000152778;ENSG00000133106;ENSG00000126709;ENSG00000137628
1.40673e-08	TF	TF:M04020_1	Factor: IRF8; motif: NCGAAACCGAAACT; match class: 1	DDX60;DDX60L;HERC6;IFI6;IFIT1;IFIT3;IFIT5;OAS2;OAS3;SAMD9L	ENSG00000185745;ENSG00000119917;ENSG00000152778;ENSG00000126709;ENSG00000137628;ENSG00000111331;ENSG00000138642;ENSG00000177409;ENSG00000111335;ENSG00000181381
3.87769e-08	TF	TF:M11680	Factor: IRF-9; motif: NYGAAACYGAAACYN	DDX60;DDX60L;DTX3L;EPSTI1;HERC6;IFI27;IFI44;IFIT1;IFIT2;IFIT3;IFIT5;MX1;OAS2;PARP9	ENSG00000185745;ENSG00000137965;ENSG00000119922;ENSG00000119917;ENSG00000157601;ENSG00000165949;ENSG00000138496;ENSG00000152778;ENSG00000133106;ENSG00000137628;ENSG00000138642;ENSG00000111335;ENSG00000163840;ENSG00000181381
3.87769e-08	TF	TF:M11680_0	Factor: IRF-9; motif: NYGAAACYGAAACYN; match class: 0	DDX60;DDX60L;DTX3L;EPSTI1;HERC6;IFI27;IFI44;IFIT1;IFIT2;IFIT3;IFIT5;MX1;OAS2;PARP9	ENSG00000185745;ENSG00000137965;ENSG00000119922;ENSG00000119917;ENSG00000157601;ENSG00000165949;ENSG00000138496;ENSG00000152778;ENSG00000133106;ENSG00000137628;ENSG00000138642;ENSG00000111335;ENSG00000163840;ENSG00000181381
4.48881e-08	GO:BP	GO:0050792	regulation of viral process	ADAR;CCL3;CCL4;EIF2AK2;IFI27;IFIT1;IFIT5;ISG15;LAMP3;MX1;OAS2;OAS3;OASL;PTX3;RSAD2;STAT1	ENSG00000055332;ENSG00000185745;ENSG00000134321;ENSG00000157601;ENSG00000135114;ENSG00000163661;ENSG00000165949;ENSG00000078081;ENSG00000152778;ENSG00000277632;ENSG00000111331;ENSG00000187608;ENSG00000115415;ENSG00000160710;ENSG00000111335;ENSG00000275302
6.85414e-08	GO:MF	GO:0005125	cytokine activity	CCL2;CCL3;CCL3L1;CCL4;CCL4L2;CXCL1;CXCL10;CXCL14;CXCL2;CXCL3;IL18;IL1A;IL1B;IL1RN;IL6;INHBA	ENSG00000136244;ENSG00000136689;ENSG00000169245;ENSG00000108691;ENSG00000081041;ENSG00000115008;ENSG00000125538;ENSG00000163734;ENSG00000277632;ENSG00000276070;ENSG00000122641;ENSG00000163739;ENSG00000276085;ENSG00000145824;ENSG00000275302;ENSG00000150782
9.02408e-08	TF	TF:M11670_1	Factor: IRF-5; motif: NYGAAACCGAAACY; match class: 1	DDX60;DDX60L;HERC6;IFIT1;IFIT3;IFIT5;OAS2;OAS3;SAMD9L	ENSG00000185745;ENSG00000119917;ENSG00000152778;ENSG00000137628;ENSG00000111331;ENSG00000138642;ENSG00000177409;ENSG00000111335;ENSG00000181381
9.15177e-08	TF	TF:M11664_1	Factor: IRF-2; motif: NGAAASYGAAAS; match class: 1	DDX60;EPSTI1;HERC6;IFI27;IFI6;IFIT1;IFIT2;IFIT3;IFIT5;OAS3;USP18	ENSG00000185745;ENSG00000119922;ENSG00000119917;ENSG00000184979;ENSG00000165949;ENSG00000152778;ENSG00000133106;ENSG00000126709;ENSG00000137628;ENSG00000111331;ENSG00000138642
9.32222e-08	GO:BP	GO:0034341	response to interferon-gamma	CCL2;CCL3;CCL3L1;CCL4;CCL4L2;CLDN1;GBP1;GCH1;OAS2;OAS3;OASL;PARP14;PARP9;PPARG;STAT1;TRIM22;TRIM25	ENSG00000135114;ENSG00000108691;ENSG00000138496;ENSG00000277632;ENSG00000276070;ENSG00000132170;ENSG00000111331;ENSG00000276085;ENSG00000115415;ENSG00000111335;ENSG00000173193;ENSG00000275302;ENSG00000132274;ENSG00000131979;ENSG00000117228;ENSG00000121060;ENSG00000163347
1.18059e-07	GO:BP	GO:0043903	regulation of symbiotic process	ADAR;CCL3;CCL4;EIF2AK2;IFI27;IFIT1;IFIT5;ISG15;LAMP3;MX1;OAS2;OAS3;OASL;PTX3;RSAD2;STAT1	ENSG00000055332;ENSG00000185745;ENSG00000134321;ENSG00000157601;ENSG00000135114;ENSG00000163661;ENSG00000165949;ENSG00000078081;ENSG00000152778;ENSG00000277632;ENSG00000111331;ENSG00000187608;ENSG00000115415;ENSG00000160710;ENSG00000111335;ENSG00000275302
1.26291e-07	GO:MF	GO:0005126	cytokine receptor binding	CCL2;CCL3;CCL3L1;CCL4;CCL4L2;CCRL2;CXCL1;CXCL10;CXCL14;CXCL2;CXCL3;IL18;IL1A;IL1B;IL1RN;IL6;STAT1	ENSG00000136244;ENSG00000136689;ENSG00000169245;ENSG00000108691;ENSG00000081041;ENSG00000115008;ENSG00000125538;ENSG00000163734;ENSG00000277632;ENSG00000276070;ENSG00000163739;ENSG00000276085;ENSG00000115415;ENSG00000145824;ENSG00000275302;ENSG00000121797;ENSG00000150782
1.72935e-07	GO:BP	GO:0071222	cellular response to lipopolysaccharide	CCL2;CCL3;CHMP5;CMPK2;CXCL1;CXCL10;CXCL2;CXCL3;IL1A;IL1B;IL6;NFKB1;NFKBIA	ENSG00000136244;ENSG00000134326;ENSG00000169245;ENSG00000108691;ENSG00000081041;ENSG00000115008;ENSG00000109320;ENSG00000125538;ENSG00000100906;ENSG00000163734;ENSG00000277632;ENSG00000086065;ENSG00000163739
1.73122e-07	TF	TF:M11665_1	Factor: IRF-2; motif: NGAAASYGAAAS; match class: 1	DDX60;EPSTI1;HERC5;HERC6;IFI27;IFI6;IFIT1;IFIT2;IFIT3;IFIT5;OAS3;TNFAIP6;USP18	ENSG00000185745;ENSG00000119922;ENSG00000138646;ENSG00000119917;ENSG00000184979;ENSG00000123610;ENSG00000165949;ENSG00000152778;ENSG00000133106;ENSG00000126709;ENSG00000137628;ENSG00000111331;ENSG00000138642
1.80101e-07	GO:BP	GO:0071346	cellular response to interferon-gamma	CCL2;CCL3;CCL3L1;CCL4;CCL4L2;CLDN1;GBP1;OAS2;OAS3;OASL;PARP14;PARP9;PPARG;STAT1;TRIM22;TRIM25	ENSG00000135114;ENSG00000108691;ENSG00000138496;ENSG00000277632;ENSG00000276070;ENSG00000132170;ENSG00000111331;ENSG00000276085;ENSG00000115415;ENSG00000111335;ENSG00000173193;ENSG00000275302;ENSG00000132274;ENSG00000117228;ENSG00000121060;ENSG00000163347
2.59277e-07	TF	TF:M00258_1	Factor: ISGF-3; motif: CAGTTTCWCTTTYCC; match class: 1	CCL3L1;DTX3L;EPSTI1;HERC6;IFI6;IFIT5;PARP9;SAMD9L	ENSG00000138496;ENSG00000152778;ENSG00000133106;ENSG00000126709;ENSG00000138642;ENSG00000276085;ENSG00000177409;ENSG00000163840
3.01602e-07	TF	TF:M11686_1	Factor: IRF-4; motif: NYGAAASYGAAACYN; match class: 1	DDX60;EIF2AK2;EPSTI1;HERC5;HERC6;IFI27;IFI6;IFIH1;IFIT1;IFIT2;IFIT3;IFIT5;OAS3;TNFAIP6;USP18;ZCCHC2	ENSG00000055332;ENSG00000185745;ENSG00000119922;ENSG00000138646;ENSG00000119917;ENSG00000184979;ENSG00000123610;ENSG00000165949;ENSG00000115267;ENSG00000141664;ENSG00000152778;ENSG00000133106;ENSG00000126709;ENSG00000137628;ENSG00000111331;ENSG00000138642
3.06007e-07	GO:BP	GO:0032496	response to lipopolysaccharide	ABCA1;ADM;CCL2;CCL3;CHMP5;CLDN1;CMPK2;CXCL1;CXCL10;CXCL2;CXCL3;GCH1;GJB2;IL18;IL1A;IL1B;IL6;IRAK2;NFKB1;NFKBIA;PELI1	ENSG00000136244;ENSG00000134326;ENSG00000169245;ENSG00000108691;ENSG00000081041;ENSG00000115008;ENSG00000109320;ENSG00000125538;ENSG00000100906;ENSG00000163734;ENSG00000277632;ENSG00000165474;ENSG00000086065;ENSG00000163739;ENSG00000134070;ENSG00000197329;ENSG00000150782;ENSG00000131979;ENSG00000165029;ENSG00000148926;ENSG00000163347
3.47566e-07	GO:BP	GO:1903900	regulation of viral life cycle	ADAR;EIF2AK2;IFI27;IFIT1;IFIT5;ISG15;LAMP3;MX1;OAS2;OAS3;OASL;PTX3;RSAD2	ENSG00000055332;ENSG00000185745;ENSG00000134321;ENSG00000157601;ENSG00000135114;ENSG00000163661;ENSG00000165949;ENSG00000078081;ENSG00000152778;ENSG00000111331;ENSG00000187608;ENSG00000160710;ENSG00000111335
3.48542e-07	TF	TF:M11687_1	Factor: IRF-4; motif: NCGAAACCGAAACYN; match class: 1	DDX60;EIF2AK2;EPSTI1;HERC5;HERC6;IFI27;IFI6;IFIH1;IFIT1;IFIT2;IFIT3;IFIT5;OAS3;RANBP3L;RTCB;SAMD9L;TNFAIP6;USP18	ENSG00000055332;ENSG00000185745;ENSG00000119922;ENSG00000138646;ENSG00000119917;ENSG00000184979;ENSG00000123610;ENSG00000165949;ENSG00000115267;ENSG00000100220;ENSG00000152778;ENSG00000133106;ENSG00000126709;ENSG00000137628;ENSG00000111331;ENSG00000138642;ENSG00000164188;ENSG00000177409
3.58966e-07	GO:BP	GO:0071219	cellular response to molecule of bacterial origin	CCL2;CCL3;CHMP5;CMPK2;CXCL1;CXCL10;CXCL2;CXCL3;IL1A;IL1B;IL6;NFKB1;NFKBIA	ENSG00000136244;ENSG00000134326;ENSG00000169245;ENSG00000108691;ENSG00000081041;ENSG00000115008;ENSG00000109320;ENSG00000125538;ENSG00000100906;ENSG00000163734;ENSG00000277632;ENSG00000086065;ENSG00000163739
5.43429e-07	GO:BP	GO:0071347	cellular response to interleukin-1	CCL2;CCL3;CCL3L1;CCL4;CCL4L2;CUL1;GBP1;IL1A;IL1B;IL1RN;IL6;IRAK2;NFKB1;NFKBIA;PELI1	ENSG00000136244;ENSG00000055130;ENSG00000136689;ENSG00000108691;ENSG00000115008;ENSG00000109320;ENSG00000125538;ENSG00000100906;ENSG00000277632;ENSG00000276070;ENSG00000276085;ENSG00000134070;ENSG00000197329;ENSG00000275302;ENSG00000117228
6.80036e-07	GO:BP	GO:0019079	viral genome replication	ADAR;CCL2;EIF2AK2;IFI27;IFIT1;IFIT5;ISG15;MX1;OAS2;OAS3;OASL;RSAD2	ENSG00000055332;ENSG00000185745;ENSG00000134321;ENSG00000157601;ENSG00000135114;ENSG00000165949;ENSG00000108691;ENSG00000152778;ENSG00000111331;ENSG00000187608;ENSG00000160710;ENSG00000111335
6.94455e-07	TF	TF:M10080	Factor: STAT2; motif: RRGRAANNGAAACTGAAAN	DDX60;DDX60L;DTX3L;EIF2AK2;EPSTI1;HERC5;HERC6;IFI44;IFIT1;IFIT3;IFIT5;LAP3;MX1;OAS2;OAS3;PARP12;PARP9;SAMD9L;USP18;ZNFX1	ENSG00000055332;ENSG00000185745;ENSG00000137965;ENSG00000138646;ENSG00000119917;ENSG00000157601;ENSG00000184979;ENSG00000138496;ENSG00000002549;ENSG00000152778;ENSG00000133106;ENSG00000137628;ENSG00000111331;ENSG00000138642;ENSG00000177409;ENSG00000111335;ENSG00000059378;ENSG00000163840;ENSG00000181381;ENSG00000124201
6.94455e-07	TF	TF:M10080_0	Factor: STAT2; motif: RRGRAANNGAAACTGAAAN; match class: 0	DDX60;DDX60L;DTX3L;EIF2AK2;EPSTI1;HERC5;HERC6;IFI44;IFIT1;IFIT3;IFIT5;LAP3;MX1;OAS2;OAS3;PARP12;PARP9;SAMD9L;USP18;ZNFX1	ENSG00000055332;ENSG00000185745;ENSG00000137965;ENSG00000138646;ENSG00000119917;ENSG00000157601;ENSG00000184979;ENSG00000138496;ENSG00000002549;ENSG00000152778;ENSG00000133106;ENSG00000137628;ENSG00000111331;ENSG00000138642;ENSG00000177409;ENSG00000111335;ENSG00000059378;ENSG00000163840;ENSG00000181381;ENSG00000124201
6.94505e-07	GO:BP	GO:0045069	regulation of viral genome replication	ADAR;EIF2AK2;IFI27;IFIT1;IFIT5;ISG15;MX1;OAS2;OAS3;OASL;RSAD2	ENSG00000055332;ENSG00000185745;ENSG00000134321;ENSG00000157601;ENSG00000135114;ENSG00000165949;ENSG00000152778;ENSG00000111331;ENSG00000187608;ENSG00000160710;ENSG00000111335
7.18728e-07	TF	TF:M04014_0	Factor: IRF3; motif: NNRRAANGGAAACCGAAACYR; match class: 0	ADAR;DDX60;DDX60L;DTX3L;EPSTI1;HERC5;HERC6;IFI44;IFIH1;IFIT1;IFIT2;IFIT3;MX1;OAS3;PARP12;PARP9;USP18;ZNFX1	ENSG00000185745;ENSG00000137965;ENSG00000119922;ENSG00000138646;ENSG00000119917;ENSG00000157601;ENSG00000184979;ENSG00000115267;ENSG00000138496;ENSG00000133106;ENSG00000137628;ENSG00000111331;ENSG00000138642;ENSG00000160710;ENSG00000059378;ENSG00000163840;ENSG00000181381;ENSG00000124201
7.18728e-07	TF	TF:M04014	Factor: IRF3; motif: NNRRAANGGAAACCGAAACYR	ADAR;DDX60;DDX60L;DTX3L;EPSTI1;HERC5;HERC6;IFI44;IFIH1;IFIT1;IFIT2;IFIT3;MX1;OAS3;PARP12;PARP9;USP18;ZNFX1	ENSG00000185745;ENSG00000137965;ENSG00000119922;ENSG00000138646;ENSG00000119917;ENSG00000157601;ENSG00000184979;ENSG00000115267;ENSG00000138496;ENSG00000133106;ENSG00000137628;ENSG00000111331;ENSG00000138642;ENSG00000160710;ENSG00000059378;ENSG00000163840;ENSG00000181381;ENSG00000124201
8.9794e-07	GO:BP	GO:0002237	response to molecule of bacterial origin	ABCA1;ADM;CCL2;CCL3;CHMP5;CLDN1;CMPK2;CXCL1;CXCL10;CXCL2;CXCL3;GCH1;GJB2;IL18;IL1A;IL1B;IL6;IRAK2;NFKB1;NFKBIA;PELI1	ENSG00000136244;ENSG00000134326;ENSG00000169245;ENSG00000108691;ENSG00000081041;ENSG00000115008;ENSG00000109320;ENSG00000125538;ENSG00000100906;ENSG00000163734;ENSG00000277632;ENSG00000165474;ENSG00000086065;ENSG00000163739;ENSG00000134070;ENSG00000197329;ENSG00000150782;ENSG00000131979;ENSG00000165029;ENSG00000148926;ENSG00000163347
1.12157e-06	TF	TF:M00699_1	Factor: ICSBP; motif: RAARTGAAACTG; match class: 1	ARL5B;DDX60;DTX3L;HERC6;IFI44;IFI6;MX1;PARP9;SAMD9L	ENSG00000137965;ENSG00000157601;ENSG00000138496;ENSG00000126709;ENSG00000137628;ENSG00000138642;ENSG00000177409;ENSG00000163840;ENSG00000165997
1.14659e-06	KEGG	KEGG:05164	Influenza A	CCL2;CXCL10;EIF2AK2;IFIH1;IL1A;IL1B;IL6;MX1;NFKB1;NFKBIA;RSAD2	ENSG00000136244;ENSG00000055332;ENSG00000134321;ENSG00000157601;ENSG00000169245;ENSG00000115267;ENSG00000108691;ENSG00000115008;ENSG00000109320;ENSG00000125538;ENSG00000100906
1.23351e-06	GO:BP	GO:0071216	cellular response to biotic stimulus	CCL2;CCL3;CHMP5;CMPK2;CXCL1;CXCL10;CXCL2;CXCL3;IL1A;IL1B;IL6;NFKB1;NFKBIA	ENSG00000136244;ENSG00000134326;ENSG00000169245;ENSG00000108691;ENSG00000081041;ENSG00000115008;ENSG00000109320;ENSG00000125538;ENSG00000100906;ENSG00000163734;ENSG00000277632;ENSG00000086065;ENSG00000163739
1.33279e-06	REAC	REAC:R-HSA-1169410	Antiviral mechanism by IFN-stimulated genes	EIF2AK2;HERC5;IFIT1;MX1;OASL;USP18	ENSG00000055332;ENSG00000185745;ENSG00000138646;ENSG00000157601;ENSG00000184979;ENSG00000135114
1.42089e-06	GO:BP	GO:1903901	negative regulation of viral life cycle	EIF2AK2;IFIT1;IFIT5;ISG15;MX1;OAS3;OASL;PTX3;RSAD2	ENSG00000055332;ENSG00000185745;ENSG00000134321;ENSG00000157601;ENSG00000135114;ENSG00000163661;ENSG00000152778;ENSG00000111331;ENSG00000187608
2.27056e-06	GO:BP	GO:0045071	negative regulation of viral genome replication	EIF2AK2;IFIT1;IFIT5;ISG15;MX1;OAS3;OASL;RSAD2	ENSG00000055332;ENSG00000185745;ENSG00000134321;ENSG00000157601;ENSG00000135114;ENSG00000152778;ENSG00000111331;ENSG00000187608
4.0876e-06	GO:BP	GO:0070555	response to interleukin-1	CCL2;CCL3;CCL3L1;CCL4;CCL4L2;CUL1;GBP1;IL1A;IL1B;IL1RN;IL6;IRAK2;NFKB1;NFKBIA;PELI1	ENSG00000136244;ENSG00000055130;ENSG00000136689;ENSG00000108691;ENSG00000115008;ENSG00000109320;ENSG00000125538;ENSG00000100906;ENSG00000277632;ENSG00000276070;ENSG00000276085;ENSG00000134070;ENSG00000197329;ENSG00000275302;ENSG00000117228
4.49308e-06	TF	TF:M11679_1	Factor: IRF-7; motif: NCGAAANCGAAANYN; match class: 1	HERC5;HERC6;IFIT1;IFIT5;OAS3;USP18	ENSG00000185745;ENSG00000138646;ENSG00000184979;ENSG00000152778;ENSG00000111331;ENSG00000138642
6.40911e-06	GO:BP	GO:0019058	viral life cycle	ADAR;CCL2;CHMP5;CLDN1;EIF2AK2;IFI27;IFIT1;IFIT5;ISG15;LAMP3;LDLR;MX1;NECTIN4;OAS2;OAS3;OASL;PTX3;RSAD2;TRIM25	ENSG00000055332;ENSG00000185745;ENSG00000134321;ENSG00000157601;ENSG00000135114;ENSG00000163661;ENSG00000165949;ENSG00000108691;ENSG00000078081;ENSG00000152778;ENSG00000086065;ENSG00000111331;ENSG00000187608;ENSG00000160710;ENSG00000143217;ENSG00000111335;ENSG00000130164;ENSG00000121060;ENSG00000163347
7.16429e-06	GO:BP	GO:0030593	neutrophil chemotaxis	CCL2;CCL3;CCL3L1;CCL4L2;CXCL1;CXCL10;CXCL2;CXCL3;IL1B	ENSG00000169245;ENSG00000108691;ENSG00000081041;ENSG00000125538;ENSG00000163734;ENSG00000277632;ENSG00000276070;ENSG00000163739;ENSG00000276085
8.69219e-06	GO:BP	GO:0070098	chemokine-mediated signaling pathway	CCL2;CCL3;CCL3L1;CCL4;CCL4L2;CCRL2;CXCL1;CXCL10;CXCL2;CXCL3	ENSG00000169245;ENSG00000108691;ENSG00000081041;ENSG00000163734;ENSG00000277632;ENSG00000276070;ENSG00000163739;ENSG00000276085;ENSG00000275302;ENSG00000121797
1.37169e-05	TF	TF:M11677_0	Factor: IRF-3; motif: NGGAAACNGAAACCGAAACN; match class: 0	ABCA1;DDX60;DDX60L;DTX3L;EIF2AK2;EPSTI1;ETV7;HERC5;HERC6;IFI44;IFIH1;IFIT2;IFIT3;INHBA;MX1;N4BP1;OAS2;PARP12;PARP9;ZCCHC2;ZNFX1	ENSG00000055332;ENSG00000137965;ENSG00000119922;ENSG00000138646;ENSG00000119917;ENSG00000157601;ENSG00000115267;ENSG00000141664;ENSG00000138496;ENSG00000102921;ENSG00000133106;ENSG00000137628;ENSG00000122641;ENSG00000138642;ENSG00000010030;ENSG00000111335;ENSG00000059378;ENSG00000163840;ENSG00000181381;ENSG00000165029;ENSG00000124201
1.37169e-05	TF	TF:M11677	Factor: IRF-3; motif: NGGAAACNGAAACCGAAACN	ABCA1;DDX60;DDX60L;DTX3L;EIF2AK2;EPSTI1;ETV7;HERC5;HERC6;IFI44;IFIH1;IFIT2;IFIT3;INHBA;MX1;N4BP1;OAS2;PARP12;PARP9;ZCCHC2;ZNFX1	ENSG00000055332;ENSG00000137965;ENSG00000119922;ENSG00000138646;ENSG00000119917;ENSG00000157601;ENSG00000115267;ENSG00000141664;ENSG00000138496;ENSG00000102921;ENSG00000133106;ENSG00000137628;ENSG00000122641;ENSG00000138642;ENSG00000010030;ENSG00000111335;ENSG00000059378;ENSG00000163840;ENSG00000181381;ENSG00000165029;ENSG00000124201
1.60704e-05	WP	WP:WP4891	COVID-19 AOP	CCL2;CCL3;CXCL10;IL1B;IL6	ENSG00000136244;ENSG00000169245;ENSG00000108691;ENSG00000125538;ENSG00000277632
2.02444e-05	WP	WP:WP4496	Signal transduction through IL1R	IL1A;IL1B;IL1RN;IL6;NFKB1;NFKBIA	ENSG00000136244;ENSG00000136689;ENSG00000115008;ENSG00000109320;ENSG00000125538;ENSG00000100906
2.2673e-05	GO:BP	GO:1990869	cellular response to chemokine	CCL2;CCL3;CCL3L1;CCL4;CCL4L2;CCRL2;CXCL1;CXCL10;CXCL2;CXCL3	ENSG00000169245;ENSG00000108691;ENSG00000081041;ENSG00000163734;ENSG00000277632;ENSG00000276070;ENSG00000163739;ENSG00000276085;ENSG00000275302;ENSG00000121797
2.2673e-05	GO:BP	GO:1990868	response to chemokine	CCL2;CCL3;CCL3L1;CCL4;CCL4L2;CCRL2;CXCL1;CXCL10;CXCL2;CXCL3	ENSG00000169245;ENSG00000108691;ENSG00000081041;ENSG00000163734;ENSG00000277632;ENSG00000276070;ENSG00000163739;ENSG00000276085;ENSG00000275302;ENSG00000121797
2.27205e-05	TF	TF:M11673	Factor: IRF-5; motif: NCGAAACCGAAACY	CLDN1;DDX60;DDX60L;EPSTI1;HERC6;IFI27;IFIT5;MX1;PARP12	ENSG00000157601;ENSG00000165949;ENSG00000152778;ENSG00000133106;ENSG00000137628;ENSG00000138642;ENSG00000059378;ENSG00000181381;ENSG00000163347
2.27205e-05	TF	TF:M11673_0	Factor: IRF-5; motif: NCGAAACCGAAACY; match class: 0	CLDN1;DDX60;DDX60L;EPSTI1;HERC6;IFI27;IFIT5;MX1;PARP12	ENSG00000157601;ENSG00000165949;ENSG00000152778;ENSG00000133106;ENSG00000137628;ENSG00000138642;ENSG00000059378;ENSG00000181381;ENSG00000163347
2.81056e-05	GO:BP	GO:1990266	neutrophil migration	CCL2;CCL3;CCL3L1;CCL4L2;CXCL1;CXCL10;CXCL2;CXCL3;IL1B	ENSG00000169245;ENSG00000108691;ENSG00000081041;ENSG00000125538;ENSG00000163734;ENSG00000277632;ENSG00000276070;ENSG00000163739;ENSG00000276085
3.09469e-05	TF	TF:M09957_0	Factor: IRF-2; motif: NAAANNGAAAGTGAAASTRN; match class: 0	DDX60;DDX60L;DTX3L;EPSTI1;GBP1;IFI44;IFIT1;IFIT2;IFIT3;MX1;OAS3;PARP12;PARP14;PARP9;USP18;ZNFX1	ENSG00000185745;ENSG00000137965;ENSG00000119922;ENSG00000119917;ENSG00000157601;ENSG00000184979;ENSG00000138496;ENSG00000133106;ENSG00000137628;ENSG00000111331;ENSG00000173193;ENSG00000059378;ENSG00000163840;ENSG00000117228;ENSG00000181381;ENSG00000124201
3.09469e-05	TF	TF:M09957	Factor: IRF-2; motif: NAAANNGAAAGTGAAASTRN	DDX60;DDX60L;DTX3L;EPSTI1;GBP1;IFI44;IFIT1;IFIT2;IFIT3;MX1;OAS3;PARP12;PARP14;PARP9;USP18;ZNFX1	ENSG00000185745;ENSG00000137965;ENSG00000119922;ENSG00000119917;ENSG00000157601;ENSG00000184979;ENSG00000138496;ENSG00000133106;ENSG00000137628;ENSG00000111331;ENSG00000173193;ENSG00000059378;ENSG00000163840;ENSG00000117228;ENSG00000181381;ENSG00000124201
3.12161e-05	KEGG	KEGG:04657	IL-17 signaling pathway	CCL2;CXCL10;CXCL2;CXCL3;IL1B;IL6;NFKB1;NFKBIA	ENSG00000136244;ENSG00000169245;ENSG00000108691;ENSG00000081041;ENSG00000109320;ENSG00000125538;ENSG00000100906;ENSG00000163734
3.25428e-05	GO:BP	GO:0071621	granulocyte chemotaxis	CCL2;CCL3;CCL3L1;CCL4L2;CXCL1;CXCL10;CXCL2;CXCL3;IL1B	ENSG00000169245;ENSG00000108691;ENSG00000081041;ENSG00000125538;ENSG00000163734;ENSG00000277632;ENSG00000276070;ENSG00000163739;ENSG00000276085
3.53089e-05	REAC	REAC:R-HSA-1169408	ISG15 antiviral mechanism	EIF2AK2;HERC5;IFIT1;MX1;USP18	ENSG00000055332;ENSG00000185745;ENSG00000138646;ENSG00000157601;ENSG00000184979
4.60824e-05	REAC	REAC:R-HSA-380108	Chemokine receptors bind chemokines	CCL2;CCL3;CCL3L1;CCL4;CCRL2;CXCL1;CXCL10;CXCL2;CXCL3	ENSG00000169245;ENSG00000108691;ENSG00000081041;ENSG00000163734;ENSG00000277632;ENSG00000163739;ENSG00000276085;ENSG00000275302;ENSG00000121797
5.01324e-05	GO:BP	GO:0060333	interferon-gamma-mediated signaling pathway	GBP1;OAS2;OAS3;OASL;PARP14;PARP9;PPARG;STAT1;TRIM22;TRIM25	ENSG00000135114;ENSG00000138496;ENSG00000132170;ENSG00000111331;ENSG00000115415;ENSG00000111335;ENSG00000173193;ENSG00000132274;ENSG00000117228;ENSG00000121060
5.34008e-05	GO:BP	GO:0070498	interleukin-1-mediated signaling pathway	CUL1;IL1A;IL1B;IL1RN;IL6;NFKB1;NFKBIA	ENSG00000136244;ENSG00000055130;ENSG00000136689;ENSG00000115008;ENSG00000109320;ENSG00000125538;ENSG00000100906
5.39259e-05	GO:BP	GO:0030595	leukocyte chemotaxis	CCL2;CCL3;CCL3L1;CCL4L2;CXCL1;CXCL10;CXCL2;CXCL3;FFAR2;IL1B;IL6	ENSG00000136244;ENSG00000169245;ENSG00000108691;ENSG00000081041;ENSG00000125538;ENSG00000163734;ENSG00000277632;ENSG00000276070;ENSG00000126262;ENSG00000163739;ENSG00000276085
5.56467e-05	TF	TF:M10080_1	Factor: STAT2; motif: RRGRAANNGAAACTGAAAN; match class: 1	EPSTI1;IFI44;IFIT3;IFIT5	ENSG00000137965;ENSG00000119917;ENSG00000152778;ENSG00000133106
5.71639e-05	TF	TF:M04015_1	Factor: IRF-4; motif: NCGAAACCGAAACYA; match class: 1	CHMP5;CMPK2;DDX60;DDX60L;EPSTI1;HERC6;IFIT1;IFIT2;IFIT5;OAS2;OAS3;SAMD9L	ENSG00000185745;ENSG00000119922;ENSG00000134326;ENSG00000152778;ENSG00000133106;ENSG00000137628;ENSG00000086065;ENSG00000111331;ENSG00000138642;ENSG00000177409;ENSG00000111335;ENSG00000181381
5.93512e-05	KEGG	KEGG:04061	Viral protein interaction with cytokine and cytokine receptor	CCL2;CCL3;CCL3L1;CCL4;CCL4L2;CXCL1;CXCL10;CXCL14;CXCL2;CXCL3;IL18;IL6	ENSG00000136244;ENSG00000169245;ENSG00000108691;ENSG00000081041;ENSG00000163734;ENSG00000277632;ENSG00000276070;ENSG00000163739;ENSG00000276085;ENSG00000145824;ENSG00000275302;ENSG00000150782
7.91697e-05	GO:MF	GO:0048020	CCR chemokine receptor binding	CCL2;CCL3;CCL3L1;CCL4;CCL4L2;CCRL2;STAT1	ENSG00000108691;ENSG00000277632;ENSG00000276070;ENSG00000276085;ENSG00000115415;ENSG00000275302;ENSG00000121797
8.74561e-05	KEGG	KEGG:05323	Rheumatoid arthritis	CCL2;CCL3;CCL3L1;CXCL1;CXCL2;CXCL3;IL1A;IL1B;IL6	ENSG00000136244;ENSG00000108691;ENSG00000081041;ENSG00000115008;ENSG00000125538;ENSG00000163734;ENSG00000277632;ENSG00000163739;ENSG00000276085
0.000131351	GO:BP	GO:0097530	granulocyte migration	CCL2;CCL3;CCL3L1;CCL4L2;CXCL1;CXCL10;CXCL2;CXCL3;IL1B	ENSG00000169245;ENSG00000108691;ENSG00000081041;ENSG00000125538;ENSG00000163734;ENSG00000277632;ENSG00000276070;ENSG00000163739;ENSG00000276085
0.000141725	KEGG	KEGG:04668	TNF signaling pathway	CCL2;CXCL10;CXCL2;CXCL3;IL1B;IL6;NFKB1;NFKBIA	ENSG00000136244;ENSG00000169245;ENSG00000108691;ENSG00000081041;ENSG00000109320;ENSG00000125538;ENSG00000100906;ENSG00000163734
0.000155247	TF	TF:M07216_0	Factor: IRF1; motif: NNNYASTTTCACTTTCNNTTT; match class: 0	DDX60;DDX60L;DTX3L;EPSTI1;GBP1;IFI44;IFIH1;IFIT1;IFIT2;IFIT3;INHBA;MX1;OAS3;PARP12;PARP14;PARP9;RSAD2;USP18;ZNFX1	ENSG00000185745;ENSG00000137965;ENSG00000119922;ENSG00000134321;ENSG00000119917;ENSG00000157601;ENSG00000184979;ENSG00000115267;ENSG00000138496;ENSG00000133106;ENSG00000137628;ENSG00000122641;ENSG00000111331;ENSG00000173193;ENSG00000059378;ENSG00000163840;ENSG00000117228;ENSG00000181381;ENSG00000124201
0.000155247	TF	TF:M07216	Factor: IRF1; motif: NNNYASTTTCACTTTCNNTTT	DDX60;DDX60L;DTX3L;EPSTI1;GBP1;IFI44;IFIH1;IFIT1;IFIT2;IFIT3;INHBA;MX1;OAS3;PARP12;PARP14;PARP9;RSAD2;USP18;ZNFX1	ENSG00000185745;ENSG00000137965;ENSG00000119922;ENSG00000134321;ENSG00000119917;ENSG00000157601;ENSG00000184979;ENSG00000115267;ENSG00000138496;ENSG00000133106;ENSG00000137628;ENSG00000122641;ENSG00000111331;ENSG00000173193;ENSG00000059378;ENSG00000163840;ENSG00000117228;ENSG00000181381;ENSG00000124201
0.000170622	TF	TF:M07045_1	Factor: IRF-1; motif: NNRAAANNGAAASN; match class: 1	IFI44L;IFIT1;IFIT2	ENSG00000137959;ENSG00000185745;ENSG00000119922
0.000209508	WP	WP:WP619	Type II interferon signaling (IFNG)	CXCL10;EIF2AK2;IFI6;IFIT2;IL1B;ISG15;STAT1	ENSG00000055332;ENSG00000119922;ENSG00000169245;ENSG00000125538;ENSG00000126709;ENSG00000187608;ENSG00000115415
0.000321293	KEGG	KEGG:05134	Legionellosis	CXCL2;CXCL3;IL1B;IL6;NFKB1;NFKBIA	ENSG00000136244;ENSG00000081041;ENSG00000109320;ENSG00000125538;ENSG00000100906;ENSG00000163734
0.000343031	KEGG	KEGG:05162	Measles	EIF2AK2;IFIH1;IL1A;IL1B;IL6;MX1;NFKB1;NFKBIA	ENSG00000136244;ENSG00000055332;ENSG00000157601;ENSG00000115267;ENSG00000115008;ENSG00000109320;ENSG00000125538;ENSG00000100906
0.000348095	GO:BP	GO:0035455	response to interferon-alpha	EIF2AK2;IFIT2;IFIT3;LAMP3	ENSG00000055332;ENSG00000119922;ENSG00000119917;ENSG00000078081
0.000363204	KEGG	KEGG:04623	Cytosolic DNA-sensing pathway	ADAR;CCL4;CCL4L2;CXCL10;IL18;IL1B;IL6;NFKB1;NFKBIA	ENSG00000136244;ENSG00000169245;ENSG00000109320;ENSG00000125538;ENSG00000100906;ENSG00000276070;ENSG00000160710;ENSG00000275302;ENSG00000150782
0.000376207	WP	WP:WP4880	Host-pathogen interaction of human corona viruses - Interferon induction	EIF2AK2;IFIH1;NFKB1;NFKBIA;OAS2;OAS3;STAT1	ENSG00000055332;ENSG00000115267;ENSG00000109320;ENSG00000100906;ENSG00000111331;ENSG00000115415;ENSG00000111335
0.000381795	GO:BP	GO:0097529	myeloid leukocyte migration	CCL2;CCL3;CCL3L1;CCL4L2;CXCL1;CXCL10;CXCL2;CXCL3;IL1B;IL6	ENSG00000136244;ENSG00000169245;ENSG00000108691;ENSG00000081041;ENSG00000125538;ENSG00000163734;ENSG00000277632;ENSG00000276070;ENSG00000163739;ENSG00000276085
0.000398969	TF	TF:M00972_1	Factor: IRF; motif: RAAANTGAAAN; match class: 1	F3;IFI44;IFIT1;IFIT2;IFIT3;TNFAIP6	ENSG00000117525;ENSG00000185745;ENSG00000137965;ENSG00000119922;ENSG00000119917;ENSG00000123610
0.00042921	WP	WP:WP4655	Cytosolic DNA-sensing pathway	ADAR;CCL4;CCL4L2;CXCL10;IL18;IL1B;IL6;ISG15;NFKB1;NFKBIA;TRIM25	ENSG00000136244;ENSG00000169245;ENSG00000109320;ENSG00000125538;ENSG00000100906;ENSG00000276070;ENSG00000187608;ENSG00000160710;ENSG00000275302;ENSG00000150782;ENSG00000121060
0.000443421	TF	TF:M00772_1	Factor: IRF; motif: RRAANTGAAASYGNV; match class: 1	IFIT1;IFIT2;IFIT3;MX1	ENSG00000185745;ENSG00000119922;ENSG00000119917;ENSG00000157601
0.000621353	GO:MF	GO:0001664	G protein-coupled receptor binding	ADM;CCL2;CCL3;CCL3L1;CCL4;CCL4L2;CCRL2;CXCL1;CXCL10;CXCL14;CXCL2;CXCL3;RAPGEF2;STAT1	ENSG00000169245;ENSG00000108691;ENSG00000081041;ENSG00000163734;ENSG00000277632;ENSG00000276070;ENSG00000163739;ENSG00000276085;ENSG00000115415;ENSG00000109756;ENSG00000145824;ENSG00000275302;ENSG00000121797;ENSG00000148926
0.000635526	GO:BP	GO:2000501	regulation of natural killer cell chemotaxis	CCL2;CCL3;CCL4;CXCL14	ENSG00000108691;ENSG00000277632;ENSG00000145824;ENSG00000275302
0.000688809	TF	TF:M11680_1	Factor: IRF-9; motif: NYGAAACYGAAACYN; match class: 1	DDX60;IFIT3;IFIT5	ENSG00000119917;ENSG00000152778;ENSG00000137628
0.000753932	WP	WP:WP3617	Photodynamic therapy-induced NF-kB survival signaling	CXCL2;IL1A;IL1B;IL6;NFKB1	ENSG00000136244;ENSG00000081041;ENSG00000115008;ENSG00000109320;ENSG00000125538
0.000825369	GO:BP	GO:0060326	cell chemotaxis	CCL2;CCL3;CCL3L1;CCL4;CCL4L2;CCRL2;CXCL1;CXCL10;CXCL14;CXCL2;CXCL3;FFAR2;IL1B;IL6	ENSG00000136244;ENSG00000169245;ENSG00000108691;ENSG00000081041;ENSG00000125538;ENSG00000163734;ENSG00000277632;ENSG00000276070;ENSG00000126262;ENSG00000163739;ENSG00000276085;ENSG00000145824;ENSG00000275302;ENSG00000121797
0.000887049	KEGG	KEGG:04060	Cytokine-cytokine receptor interaction	CCL2;CCL3;CCL3L1;CCL4L2;CRLF2;CXCL1;CXCL10;CXCL2;CXCL3;IL1A;IL1B;IL1RN;IL6;INHBA	ENSG00000136244;ENSG00000136689;ENSG00000169245;ENSG00000108691;ENSG00000081041;ENSG00000115008;ENSG00000125538;ENSG00000163734;ENSG00000277632;ENSG00000276070;ENSG00000122641;ENSG00000205755;ENSG00000163739;ENSG00000276085
0.000899222	GO:MF	GO:0003725	double-stranded RNA binding	ADAR;DDX60;EIF2AK2;IFIH1;OAS2;OAS3;OASL	ENSG00000055332;ENSG00000135114;ENSG00000115267;ENSG00000137628;ENSG00000111331;ENSG00000160710;ENSG00000111335
0.000931558	GO:MF	GO:0048018	receptor ligand activity	CCL2;CCL3;CCL3L1;CCL4L2;CXCL1;CXCL10;CXCL2;CXCL3;IL1A;IL1B;IL1RN;IL6;INHBA	ENSG00000136244;ENSG00000136689;ENSG00000169245;ENSG00000108691;ENSG00000081041;ENSG00000115008;ENSG00000125538;ENSG00000163734;ENSG00000277632;ENSG00000276070;ENSG00000122641;ENSG00000163739;ENSG00000276085
0.00106647	GO:MF	GO:0030546	signaling receptor activator activity	CCL2;CCL3;CCL3L1;CCL4L2;CXCL1;CXCL10;CXCL2;CXCL3;IL1A;IL1B;IL1RN;IL6;INHBA	ENSG00000136244;ENSG00000136689;ENSG00000169245;ENSG00000108691;ENSG00000081041;ENSG00000115008;ENSG00000125538;ENSG00000163734;ENSG00000277632;ENSG00000276070;ENSG00000122641;ENSG00000163739;ENSG00000276085
0.00113092	GO:MF	GO:0045236	CXCR chemokine receptor binding	CXCL1;CXCL10;CXCL2;CXCL3	ENSG00000169245;ENSG00000081041;ENSG00000163734;ENSG00000163739
0.00118381	KEGG	KEGG:04620	Toll-like receptor signaling pathway	CCL3;CCL3L1;CCL4L2;CXCL10;IL1B;IL6;NFKB1;NFKBIA;STAT1	ENSG00000136244;ENSG00000169245;ENSG00000109320;ENSG00000125538;ENSG00000100906;ENSG00000277632;ENSG00000276070;ENSG00000276085;ENSG00000115415
0.00121732	GO:BP	GO:0002831	regulation of response to biotic stimulus	ADAR;CUL1;DDX60;FFAR2;HERC5;IFIT1;IL1B;NFKB1;PARP14;PARP9;PPARG;SERPINB9;SERPING1;STAT1;USP18	ENSG00000185745;ENSG00000138646;ENSG00000055130;ENSG00000184979;ENSG00000138496;ENSG00000109320;ENSG00000125538;ENSG00000137628;ENSG00000126262;ENSG00000132170;ENSG00000149131;ENSG00000115415;ENSG00000160710;ENSG00000173193;ENSG00000170542
0.00136735	GO:BP	GO:0019915	lipid storage	FFAR2;IL1B;IL6;NFKB1;NFKBIA;PPARG;SQLE	ENSG00000136244;ENSG00000109320;ENSG00000125538;ENSG00000100906;ENSG00000126262;ENSG00000132170;ENSG00000104549
0.00138647	REAC	REAC:R-HSA-448706	Interleukin-1 processing	IL18;IL1A;IL1B;NFKB1	ENSG00000115008;ENSG00000109320;ENSG00000125538;ENSG00000150782
0.00139464	WP	WP:WP4478	LTF danger signal response pathway	IL1A;IL1B;IL6;NFKB1	ENSG00000136244;ENSG00000115008;ENSG00000109320;ENSG00000125538
0.00188216	GO:BP	GO:0035747	natural killer cell chemotaxis	CCL2;CCL3;CCL4;CXCL14	ENSG00000108691;ENSG00000277632;ENSG00000145824;ENSG00000275302
0.00198742	GO:BP	GO:0048247	lymphocyte chemotaxis	CCL2;CCL3;CCL3L1;CCL4;CCL4L2;CXCL10;CXCL14	ENSG00000169245;ENSG00000108691;ENSG00000277632;ENSG00000276070;ENSG00000276085;ENSG00000145824;ENSG00000275302
0.00201174	WP	WP:WP4329	miRNAs involvement in the immune response in sepsis	CCL3;IL1A;IL6;NFKB1;NFKBIA	ENSG00000136244;ENSG00000115008;ENSG00000109320;ENSG00000100906;ENSG00000277632
0.00212675	WP	WP:WP3624	Lung fibrosis	CCL2;CCL3;CXCL2;IL1B;IL6;PTX3	ENSG00000136244;ENSG00000163661;ENSG00000108691;ENSG00000081041;ENSG00000125538;ENSG00000277632
0.00224122	WP	WP:WP4197	The human immune response to tuberculosis	IFIT1;IFIT3;MX1	ENSG00000185745;ENSG00000119917;ENSG00000157601
0.00232662	WP	WP:WP4868	Type I Interferon Induction and Signaling During SARS-CoV-2 Infection	EIF2AK2;NFKB1;NFKBIA;OAS2;OAS3;STAT1	ENSG00000055332;ENSG00000109320;ENSG00000100906;ENSG00000111331;ENSG00000115415;ENSG00000111335
0.00245745	GO:BP	GO:0002548	monocyte chemotaxis	CCL2;CCL3;CCL3L1;CCL4;CCL4L2;CXCL10;IL6	ENSG00000136244;ENSG00000169245;ENSG00000108691;ENSG00000277632;ENSG00000276070;ENSG00000276085;ENSG00000275302
0.00263362	WP	WP:WP530	Cytokines and Inflammatory Response	CXCL1;CXCL2;IL1A;IL1B;IL6	ENSG00000136244;ENSG00000081041;ENSG00000115008;ENSG00000125538;ENSG00000163739
0.00271019	GO:BP	GO:0090077	foam cell differentiation	ABCA1;IL18;NFKB1;NFKBIA;PPARG;STAT1	ENSG00000109320;ENSG00000100906;ENSG00000132170;ENSG00000115415;ENSG00000150782;ENSG00000165029
0.00271019	GO:BP	GO:0010742	macrophage derived foam cell differentiation	ABCA1;IL18;NFKB1;NFKBIA;PPARG;STAT1	ENSG00000109320;ENSG00000100906;ENSG00000132170;ENSG00000115415;ENSG00000150782;ENSG00000165029
0.00285793	WP	WP:WP4136	Fibrin Complement Receptor 3 Signaling Pathway	CCL2;CXCL10;CXCL3;IL6;NFKB1	ENSG00000136244;ENSG00000169245;ENSG00000108691;ENSG00000109320;ENSG00000163734
0.00374715	TF	TF:M09956_0	Factor: IRF-1; motif: NAAANNGAAASTGAAASNRN; match class: 0	DDX60;EPSTI1;F3;IFI44;IFIT1;IFIT2;IFIT3;INHBA;OAS3;PARP9	ENSG00000117525;ENSG00000185745;ENSG00000137965;ENSG00000119922;ENSG00000119917;ENSG00000138496;ENSG00000133106;ENSG00000137628;ENSG00000122641;ENSG00000111331
0.00374715	TF	TF:M09956	Factor: IRF-1; motif: NAAANNGAAASTGAAASNRN	DDX60;EPSTI1;F3;IFI44;IFIT1;IFIT2;IFIT3;INHBA;OAS3;PARP9	ENSG00000117525;ENSG00000185745;ENSG00000137965;ENSG00000119922;ENSG00000119917;ENSG00000138496;ENSG00000133106;ENSG00000137628;ENSG00000122641;ENSG00000111331
0.00428311	GO:BP	GO:1901623	regulation of lymphocyte chemotaxis	CCL2;CCL3;CCL4;CXCL10;CXCL14	ENSG00000169245;ENSG00000108691;ENSG00000277632;ENSG00000145824;ENSG00000275302
0.00437197	KEGG	KEGG:04062	Chemokine signaling pathway	CCL2;CCL3;CCL3L1;CCL4;CCL4L2;CXCL1;CXCL10;CXCL14;CXCL2;CXCL3;NFKB1;NFKBIA;STAT1	ENSG00000169245;ENSG00000108691;ENSG00000081041;ENSG00000109320;ENSG00000100906;ENSG00000163734;ENSG00000277632;ENSG00000276070;ENSG00000163739;ENSG00000276085;ENSG00000115415;ENSG00000145824;ENSG00000275302
0.00444538	KEGG	KEGG:04933	AGE-RAGE signaling pathway in diabetic complications	CCL2;F3;IL1A;IL1B;IL6;NFKB1	ENSG00000117525;ENSG00000136244;ENSG00000108691;ENSG00000115008;ENSG00000109320;ENSG00000125538
0.00466518	REAC	REAC:R-HSA-9020702	Interleukin-1 signaling	CUL1;IL1A;IL1B;IL1RN;NFKB1;NFKBIA	ENSG00000055130;ENSG00000136689;ENSG00000115008;ENSG00000109320;ENSG00000125538;ENSG00000100906
0.00468495	WP	WP:WP4480	Role of Altered Glycolysation of MUC1 in Tumour Microenvironment	IL6;NFKB1;NFKBIA	ENSG00000136244;ENSG00000109320;ENSG00000100906
0.00646723	GO:BP	GO:0043331	response to dsRNA	IFIH1;IFIT1;NFKB1;NFKBIA;PMAIP1	ENSG00000185745;ENSG00000115267;ENSG00000109320;ENSG00000100906;ENSG00000141682
0.00680902	KEGG	KEGG:05146	Amoebiasis	CXCL1;CXCL2;CXCL3;IL1B;IL6;LAMB3;NFKB1;SERPINB10;SERPINB9	ENSG00000136244;ENSG00000081041;ENSG00000109320;ENSG00000242550;ENSG00000125538;ENSG00000163734;ENSG00000163739;ENSG00000196878;ENSG00000170542
0.0070545	GO:BP	GO:0060759	regulation of response to cytokine stimulus	ADAR;IFIH1;IL1RN;IL6;IRAK2;PARP14;PARP9;PPARG;STAT1;USP18	ENSG00000136244;ENSG00000184979;ENSG00000136689;ENSG00000115267;ENSG00000138496;ENSG00000132170;ENSG00000115415;ENSG00000160710;ENSG00000173193;ENSG00000134070
0.00716765	KEGG	KEGG:05160	Hepatitis C	CXCL10;EIF2AK2;IFIT1;MX1;NFKB1;NFKBIA;RSAD2	ENSG00000055332;ENSG00000185745;ENSG00000134321;ENSG00000157601;ENSG00000169245;ENSG00000109320;ENSG00000100906
0.00788697	WP	WP:WP195	IL-1 signaling pathway	CCL2;IL1A;IL1B;NFKB1;NFKBIA	ENSG00000108691;ENSG00000115008;ENSG00000109320;ENSG00000125538;ENSG00000100906
0.00829886	REAC	REAC:R-HSA-449147	Signaling by Interleukins	CCL2;CCL3;CCL3L1;CCL4;CRLF2;CUL1;CXCL1;CXCL10;CXCL2;IL18;IL1A;IL1B;IL1RN;IL6;IRAK2;NFKB1;NFKBIA;PELI1;SERPINB2;STAT1	ENSG00000136244;ENSG00000055130;ENSG00000136689;ENSG00000169245;ENSG00000108691;ENSG00000081041;ENSG00000115008;ENSG00000109320;ENSG00000125538;ENSG00000100906;ENSG00000277632;ENSG00000205755;ENSG00000163739;ENSG00000276085;ENSG00000115415;ENSG00000197632;ENSG00000134070;ENSG00000197329;ENSG00000275302;ENSG00000150782
0.00855844	WP	WP:WP4341	Non-genomic actions of 1,25 dihydroxyvitamin D3	CCL2;IFI44L;IL6;ISG15;NFKB1;OAS2;RSAD2;STAT1	ENSG00000137959;ENSG00000136244;ENSG00000134321;ENSG00000108691;ENSG00000109320;ENSG00000187608;ENSG00000115415;ENSG00000111335
0.00938125	GO:MF	GO:0005149	interleukin-1 receptor binding	IL1A;IL1B;IL1RN	ENSG00000136689;ENSG00000115008;ENSG00000125538
0.00974554	KEGG	KEGG:04621	NOD-like receptor signaling pathway	CCL2;CXCL1;CXCL2;CXCL3;GBP1;IL18;IL1B;IL6;NFKB1;NFKBIA;OAS2;OAS3;STAT1	ENSG00000136244;ENSG00000108691;ENSG00000081041;ENSG00000109320;ENSG00000125538;ENSG00000100906;ENSG00000163734;ENSG00000111331;ENSG00000163739;ENSG00000115415;ENSG00000111335;ENSG00000150782;ENSG00000117228
0.0104543	KEGG	KEGG:05142	Chagas disease (American trypanosomiasis)	CCL2;CCL3;IL1B;IL6;NFKB1;NFKBIA	ENSG00000136244;ENSG00000108691;ENSG00000109320;ENSG00000125538;ENSG00000100906;ENSG00000277632
0.0109657	GO:MF	GO:0031730	CCR5 chemokine receptor binding	CCL3;CCL4;STAT1	ENSG00000277632;ENSG00000115415;ENSG00000275302
0.0115239	GO:BP	GO:0002526	acute inflammatory response	F3;FFAR2;IL1A;IL1B;IL6;PPARG	ENSG00000117525;ENSG00000136244;ENSG00000115008;ENSG00000125538;ENSG00000126262;ENSG00000132170
0.0121954	GO:BP	GO:0050688	regulation of defense response to virus	DDX60;DTX3L;HERC5;IFIT1;IL1B;PARP9;STAT1	ENSG00000185745;ENSG00000138646;ENSG00000138496;ENSG00000125538;ENSG00000137628;ENSG00000115415;ENSG00000163840
0.0144403	KEGG	KEGG:04064	NF-kappa B signaling pathway	CCL4L2;CXCL2;CXCL3;IL1B;NFKB1;NFKBIA	ENSG00000081041;ENSG00000109320;ENSG00000125538;ENSG00000100906;ENSG00000163734;ENSG00000276070
0.0171619	GO:BP	GO:0009612	response to mechanical stimulus	CXCL10;IL1B;JUP;KCNJ2;NFKB1;NFKBIA;PPARG;SLC1A3;STAT1	ENSG00000169245;ENSG00000109320;ENSG00000125538;ENSG00000100906;ENSG00000173801;ENSG00000079215;ENSG00000132170;ENSG00000123700;ENSG00000115415
0.0179592	GO:BP	GO:2000553	positive regulation of T-helper 2 cell cytokine production	IL6;RSAD2	ENSG00000136244;ENSG00000134321
0.019502	GO:BP	GO:0071674	mononuclear cell migration	CCL2;CCL3;CCL3L1;CCL4L2;CXCL10;IL6	ENSG00000136244;ENSG00000169245;ENSG00000108691;ENSG00000277632;ENSG00000276070;ENSG00000276085
0.0208434	TF	TF:M11671_1	Factor: IRF-5; motif: NCGAAACCGAAACY; match class: 1	DDX60;DDX60L;HERC6;IFIT5	ENSG00000152778;ENSG00000137628;ENSG00000138642;ENSG00000181381
0.0226016	GO:BP	GO:2000503	positive regulation of natural killer cell chemotaxis	CCL3;CCL4;CXCL14	ENSG00000277632;ENSG00000145824;ENSG00000275302
0.0229207	GO:BP	GO:0001819	positive regulation of cytokine production	CCL3;CRLF2;DDX60;EIF2AK2;FFAR2;IFIH1;IL1A;IL1B;IL6;NFKB1;RSAD2	ENSG00000136244;ENSG00000055332;ENSG00000134321;ENSG00000115267;ENSG00000115008;ENSG00000109320;ENSG00000125538;ENSG00000277632;ENSG00000137628;ENSG00000126262;ENSG00000205755
0.0255637	GO:BP	GO:0010743	regulation of macrophage derived foam cell differentiation	ABCA1;IL18;NFKB1;NFKBIA;PPARG	ENSG00000109320;ENSG00000100906;ENSG00000132170;ENSG00000150782;ENSG00000165029
0.0259231	CORUM	CORUM:7385	DTX3L-PARP9-STAT1 complex	DTX3L;PARP9;STAT1	ENSG00000138496;ENSG00000115415;ENSG00000163840
0.0273841	REAC	REAC:R-HSA-446652	Interleukin-1 family signaling	CUL1;IL1A;IL1B;IL1RN;NFKB1;NFKBIA	ENSG00000055130;ENSG00000136689;ENSG00000115008;ENSG00000109320;ENSG00000125538;ENSG00000100906
0.0295271	GO:BP	GO:0001959	regulation of cytokine-mediated signaling pathway	ADAR;IL1RN;IL6;IRAK2;PARP14;PARP9;PPARG;STAT1;USP18	ENSG00000136244;ENSG00000184979;ENSG00000136689;ENSG00000138496;ENSG00000132170;ENSG00000115415;ENSG00000160710;ENSG00000173193;ENSG00000134070
0.0298546	WP	WP:WP2431	Spinal Cord Injury	CCL2;CXCL10;CXCL2;IL1A;IL1B;IL6	ENSG00000136244;ENSG00000169245;ENSG00000108691;ENSG00000081041;ENSG00000115008;ENSG00000125538
0.0335063	GO:BP	GO:0031663	lipopolysaccharide-mediated signaling pathway	CCL2;CCL3;IL18;IL1B;IRAK2;NFKBIA	ENSG00000108691;ENSG00000125538;ENSG00000100906;ENSG00000277632;ENSG00000134070;ENSG00000150782
0.0341045	WP	WP:WP75	Toll-like Receptor Signaling Pathway	CCL3;CXCL10;IL1B;IL6;NFKB1;NFKBIA	ENSG00000136244;ENSG00000169245;ENSG00000109320;ENSG00000125538;ENSG00000100906;ENSG00000277632
0.0346046	GO:BP	GO:0031349	positive regulation of defense response	CCL3;CUL1;DDX60;FFAR2;IL1B;IL6;NFKB1;NFKBIA;PARP9	ENSG00000136244;ENSG00000055130;ENSG00000138496;ENSG00000109320;ENSG00000125538;ENSG00000100906;ENSG00000277632;ENSG00000137628;ENSG00000126262
0.0380392	WP	WP:WP2036	TNF related weak inducer of apoptosis (TWEAK) Signaling Pathway	CCL2;IL6;NFKB1;NFKBIA	ENSG00000136244;ENSG00000108691;ENSG00000109320;ENSG00000100906
0.0428267	TF	TF:M09629_0	Factor: IRF-1; motif: NAAANNGAAAGTGAAASTRN; match class: 0	IFI44;IFIT1;IFIT2;IFIT3;USP18	ENSG00000185745;ENSG00000137965;ENSG00000119922;ENSG00000119917;ENSG00000184979
0.0428267	TF	TF:M09629	Factor: IRF-1; motif: NAAANNGAAAGTGAAASTRN	IFI44;IFIT1;IFIT2;IFIT3;USP18	ENSG00000185745;ENSG00000137965;ENSG00000119922;ENSG00000119917;ENSG00000184979
0.0456629	GO:BP	GO:0150078	positive regulation of neuroinflammatory response	CCL3;IL18;IL1B;IL6	ENSG00000136244;ENSG00000125538;ENSG00000277632;ENSG00000150782
0.0469659	GO:BP	GO:2000551	regulation of T-helper 2 cell cytokine production	IL6;RSAD2	ENSG00000136244;ENSG00000134321
0.0481988	TF	TF:M07323_1	Factor: IRF-4; motif: KRAAMNGAAANYN; match class: 1	DDX60;IFI44L;IFI6;IFIT1	ENSG00000137959;ENSG00000185745;ENSG00000126709;ENSG00000137628
0.048375	GO:MF	GO:0005314	high-affinity glutamate transmembrane transporter activity	SLC1A2;SLC1A3	ENSG00000110436;ENSG00000079215
0.048375	GO:MF	GO:0015501	glutamate:sodium symporter activity	SLC1A2;SLC1A3	ENSG00000110436;ENSG00000079215

## Sheet: ST5 dwn unt v con pathway
adjusted_p_value	source	term_id	term_name	symbols	intersections
0.00513869	GO:CC	GO:0005938	cell cortex	CDH2;CLIC5;CTTN;CTTNBP2;DMTN;PDZD4;RHOJ;SPTB;ST5	ENSG00000077063;ENSG00000067840;ENSG00000112782;ENSG00000070182;ENSG00000170558;ENSG00000085733;ENSG00000126785;ENSG00000166444;ENSG00000158856
0.0430001	GO:CC	GO:0097442	CA3 pyramidal cell dendrite	SLC4A10	ENSG00000144290

## Sheet: ST6 DEG untreat over inactive
gene_id	symbol	gene_biotype	TreatmentEffect	Untreated/Inactive Foldchange	pval	qval	baseMean	log2FoldChange	lfcSE	stat
ENSG00000134321	RSAD2	protein_coding	Improved	6.05491	1.33648e-13	2.10362e-09	294.131	2.59811	0.350977	7.4025
ENSG00000134326	CMPK2	protein_coding	Improved	5.67935	4.02719e-13	2.17333e-09	234.393	2.50573	0.345396	7.25464
ENSG00000126709	IFI6	protein_coding	Improved	6.2369	4.14231e-13	2.17333e-09	124.015	2.64083	0.364211	7.25083
ENSG00000115155	OTOF	protein_coding	Improved	16.4334	6.18019e-13	2.4319e-09	38.8395	4.03856	0.561188	7.19645
ENSG00000093134	VNN3	protein_coding	New	-2.73323	1.09929e-10	3.46056e-07	76.4398	-1.45061	0.224809	-6.45263
ENSG00000137965	IFI44	protein_coding	Improved	4.88289	5.53417e-10	1.4518e-06	874.482	2.28773	0.368802	6.20316
ENSG00000184979	USP18	protein_coding	Improved	5.62996	6.89307e-10	1.54996e-06	44.2748	2.49312	0.404169	6.16852
ENSG00000233254	RPL21P134	processed_pseudogene	New	6.77281	4.14263e-09	7.8316e-06	33.1162	2.75975	0.469474	5.8784
ENSG00000138642	HERC6	protein_coding	Improved	3.12724	4.96847e-09	7.8316e-06	264.636	1.64489	0.281263	5.84822
ENSG00000159217	IGF2BP1	protein_coding	New	-17.3495	4.9756e-09	7.8316e-06	14.4891	-4.11682	0.703972	-5.84799
ENSG00000108298	RPL19	protein_coding	New	-1.95226	6.45089e-09	9.23064e-06	908.737	-0.965146	0.166272	-5.80463
ENSG00000137628	DDX60	protein_coding	Improved	2.96935	1.04596e-08	1.30481e-05	898.84	1.57015	0.274353	5.7231
ENSG00000137959	IFI44L	protein_coding	Improved	11.7323	1.07767e-08	1.30481e-05	1951.26	3.55241	0.621266	5.71803
ENSG00000241007	SEPT7P6	processed_pseudogene	New	6.58506	1.22601e-08	1.37838e-05	29.7857	2.7192	0.477381	5.69607
ENSG00000157601	MX1	protein_coding	Improved	3.5605	1.69939e-08	1.78323e-05	1015.48	1.83208	0.32483	5.64011
ENSG00000198712	MT-CO2	protein_coding	New	-3.79456	2.61252e-08	2.57006e-05	3711.99	-1.92393	0.345683	-5.5656
ENSG00000111335	OAS2	protein_coding	Improved	3.14864	3.51552e-08	3.25496e-05	442.111	1.65473	0.300117	5.51361
ENSG00000187678	SPRY4	protein_coding	New	-19.3135	4.17765e-08	3.65312e-05	10.2405	-4.27153	0.779026	-5.48317
ENSG00000215414	PSMA6P1	processed_pseudogene	New	7.07129	4.50056e-08	3.72836e-05	15.7133	2.82197	0.515901	5.46999
ENSG00000133106	EPSTI1	protein_coding	Improved	2.82934	1.02149e-07	8.03911e-05	1607.33	1.50046	0.281891	5.32286
ENSG00000160932	LY6E	protein_coding	Improved	3.41394	1.11291e-07	8.04166e-05	195.492	1.77144	0.333777	5.30725
ENSG00000142534	RPS11	protein_coding	New	-2.11456	1.12399e-07	8.04166e-05	484.748	-1.08036	0.203631	-5.30544
ENSG00000212907	MT-ND4L	protein_coding	New	-3.43397	1.36305e-07	9.32803e-05	1381.9	-1.77988	0.337727	-5.27016
ENSG00000204472	AIF1	protein_coding	New	-2.57666	1.43157e-07	9.3887e-05	313.778	-1.3655	0.259544	-5.26115
ENSG00000225964	NRIR	antisense	Improved	5.3018	1.53039e-07	9.63535e-05	99.5078	2.40648	0.458477	5.24887
ENSG00000228804	AC072022.1	antisense	New	-5.05829	2.18744e-07	0.000132424	14.3731	-2.33865	0.451245	-5.18266
ENSG00000004468	CD38	protein_coding	New	1.979	2.79522e-07	0.000162951	338.422	0.984771	0.191711	5.13676
ENSG00000079102	RUNX1T1	protein_coding	New	-7.98819	3.1143e-07	0.000175068	10.0742	-2.99787	0.585934	-5.1164
ENSG00000210082	MT-RNR2	Mt_rRNA	New	-1.89902	5.30545e-07	0.000287958	966942	-0.925258	0.184501	-5.01492
ENSG00000110079	MS4A4A	protein_coding	New	2.58962	5.63068e-07	0.000295423	36.3893	1.37274	0.274358	5.00347
ENSG00000130300	PLVAP	protein_coding	New	-5.7907	6.16233e-07	0.000312887	12.8274	-2.53374	0.508164	-4.98606
ENSG00000137818	RPLP1	protein_coding	New	-1.99305	7.25393e-07	0.000356803	730.258	-0.994975	0.200825	-4.95444
ENSG00000198727	MT-CYB	protein_coding	New	-2.78809	7.54657e-07	0.000359949	3497.13	-1.47928	0.299041	-4.94674
ENSG00000204442	FAM155A	protein_coding	New	-5.74542	9.81236e-07	0.000447845	23.0692	-2.52241	0.515266	-4.89536
ENSG00000088827	SIGLEC1	protein_coding	Improved	9.82748	9.95843e-07	0.000447845	144.001	3.29682	0.673858	4.89246
ENSG00000198840	MT-ND3	protein_coding	New	-3.04385	1.09092e-06	0.000476975	280.373	-1.6059	0.32945	-4.87449
ENSG00000111331	OAS3	protein_coding	Improved	3.24418	1.23101e-06	0.000523679	446.587	1.69785	0.350031	4.85058
ENSG00000213757	AC020898.1	processed_pseudogene	New	6.08786	1.28961e-06	0.000534168	52.9373	2.60593	0.538266	4.84135
ENSG00000185666	SYN3	protein_coding	New	-2.4805	1.62256e-06	0.000654849	59.4926	-1.31063	0.273303	-4.79552
ENSG00000132530	XAF1	protein_coding	Improved	2.68084	2.21315e-06	0.000870875	626.053	1.42268	0.300593	4.73292
ENSG00000089127	OAS1	protein_coding	New	2.80075	2.31482e-06	0.000888665	213.618	1.48581	0.314538	4.7238
ENSG00000165949	IFI27	protein_coding	Improved	5.93157	2.47864e-06	0.000928899	9.32395	2.56841	0.545325	4.70988
ENSG00000107201	DDX58	protein_coding	New	2.08169	2.70567e-06	0.000954981	423.657	1.05776	0.225439	4.69198
ENSG00000169245	CXCL10	protein_coding	Improved	5.48587	2.72298e-06	0.000954981	45.2143	2.45572	0.523532	4.69068
ENSG00000138646	HERC5	protein_coding	Improved	2.69599	2.73025e-06	0.000954981	321.13	1.43081	0.305069	4.69013
ENSG00000198938	MT-CO3	protein_coding	New	-3.06602	2.90973e-06	0.000990747	3042.34	-1.61637	0.345592	-4.67709
ENSG00000177409	SAMD9L	protein_coding	Improved	2.73579	2.95839e-06	0.000990747	1145.71	1.45196	0.310666	4.67369
ENSG00000132122	SPATA6	protein_coding	Improved	-1.82893	3.79852e-06	0.0012456	178.58	-0.871003	0.188443	-4.62211
ENSG00000198763	MT-ND2	protein_coding	New	-3.01312	4.06868e-06	0.00130696	4092.62	-1.59126	0.345337	-4.60784
ENSG00000228253	MT-ATP8	protein_coding	New	-2.60879	4.44748e-06	0.00140007	1078.5	-1.38338	0.301437	-4.58929
ENSG00000138496	PARP9	protein_coding	Improved	2.31562	4.64291e-06	0.00143293	577.1	1.2114	0.264479	4.58031
ENSG00000198886	MT-ND4	protein_coding	New	-2.70343	4.9875e-06	0.00150928	5375.82	-1.43479	0.314281	-4.56531
ENSG00000135929	CYP27A1	protein_coding	New	-3.22365	5.08207e-06	0.00150928	203.494	-1.6887	0.370217	-4.56137
ENSG00000055332	EIF2AK2	protein_coding	Improved	2.18658	5.78938e-06	0.0016875	1084.49	1.12868	0.24894	4.53394
ENSG00000152208	GRID2	protein_coding	New	-9.86019	6.24699e-06	0.00178777	120.329	-3.30162	0.730793	-4.51785
ENSG00000151914	DST	protein_coding	New	-1.62515	6.75855e-06	0.00189964	581.608	-0.700577	0.155644	-4.50115
ENSG00000197121	PGAP1	protein_coding	Improved	2.08035	8.18015e-06	0.00225887	199.234	1.05683	0.236935	4.46041
ENSG00000230006	ANKRD36BP2	transcribed_unprocessed_pseudogene	New	2.06129	8.52978e-06	0.00231481	326.947	1.04354	0.234429	4.45144
ENSG00000205413	SAMD9	protein_coding	New	2.41431	8.8896e-06	0.00237156	992.888	1.27161	0.286234	4.44256
ENSG00000265749	AC135178.3	antisense	New	-4.17924	9.25064e-06	0.00242675	26.3301	-2.06324	0.465324	-4.43399
ENSG00000177954	RPS27	protein_coding	New	-2.1508	1.25974e-05	0.00325054	351.757	-1.10487	0.253006	-4.36698
ENSG00000136237	RAPGEF5	protein_coding	Improved	2.06871	1.37305e-05	0.00348577	130.178	1.04873	0.241192	4.34813
ENSG00000232656	IDI2-AS1	antisense	New	2.35026	1.4239e-05	0.00355748	60.5317	1.23282	0.28405	4.34014
ENSG00000134769	DTNA	protein_coding	New	-2.46333	1.5182e-05	0.00371017	73.1819	-1.30061	0.300648	-4.32603
ENSG00000185745	IFIT1	protein_coding	Improved	6.45164	1.53216e-05	0.00371017	207.172	2.68967	0.62203	4.32401
ENSG00000132274	TRIM22	protein_coding	Improved	1.88838	1.6338e-05	0.00389636	1621.8	0.917146	0.212803	4.30983
ENSG00000137834	SMAD6	protein_coding	New	-3.56596	1.93768e-05	0.0045521	33.7273	-1.83429	0.42938	-4.27195
ENSG00000106278	PTPRZ1	protein_coding	New	-6.09303	2.25439e-05	0.00521824	12.8864	-2.60716	0.615174	-4.23808
ENSG00000179776	CDH5	protein_coding	New	-7.16307	2.3434e-05	0.00534567	10.1852	-2.84058	0.671631	-4.22938
ENSG00000196141	SPATS2L	protein_coding	Improved	2.13473	2.37739e-05	0.00534574	255.15	1.09405	0.258878	4.22614
ENSG00000131469	RPL27	protein_coding	New	-1.8397	2.4161e-05	0.00535625	244.191	-0.879469	0.208282	-4.2225
ENSG00000183486	MX2	protein_coding	New	1.99148	2.49853e-05	0.00546207	750.509	0.993842	0.235791	4.21493
ENSG00000255302	EID1	protein_coding	New	-1.54701	3.09462e-05	0.00649959	183.545	-0.629485	0.151087	-4.16639
ENSG00000146938	NLGN4X	protein_coding	New	-5.05562	3.13943e-05	0.00649959	35.3739	-2.33789	0.561573	-4.16311
ENSG00000169744	LDB2	protein_coding	New	-2.39611	3.14991e-05	0.00649959	125.339	-1.26069	0.30288	-4.16235
ENSG00000165061	ZMAT4	protein_coding	New	-4.1776	3.15618e-05	0.00649959	51.809	-2.06267	0.49561	-4.16189
ENSG00000183098	GPC6	protein_coding	New	-3.34502	3.17959e-05	0.00649959	39.7733	-1.74201	0.418732	-4.16021
ENSG00000198695	MT-ND6	protein_coding	Improved	-5.53178	3.27866e-05	0.00661617	1071.93	-2.46774	0.59418	-4.15319
ENSG00000213985	AC078899.1	processed_pseudogene	New	4.32779	3.36716e-05	0.00666843	11.1167	2.11363	0.509665	4.1471
ENSG00000198888	MT-ND1	protein_coding	New	-2.4457	3.38929e-05	0.00666843	4369.44	-1.29025	0.311233	-4.1456
ENSG00000187608	ISG15	protein_coding	Improved	3.92494	3.43365e-05	0.0066723	42.2219	1.97267	0.47619	4.14262
ENSG00000267104	TBC1D3P1-DHX40P1	processed_transcript	New	5.83082	3.66071e-05	0.00699474	13.3043	2.5437	0.616219	4.12791
ENSG00000091436	MAP3K20	protein_coding	New	-1.89618	3.68846e-05	0.00699474	559.769	-0.923098	0.223718	-4.12618
ENSG00000198899	MT-ATP6	protein_coding	New	-2.36475	3.77159e-05	0.00706723	4509.31	-1.24169	0.301304	-4.12104
ENSG00000210151	MT-TS1	Mt_tRNA	New	-7.73659	4.01032e-05	0.00730365	19.8764	-2.9517	0.718719	-4.10688
ENSG00000258477	PPIAP6	processed_pseudogene	New	4.60333	4.04109e-05	0.00730365	13.2639	2.20268	0.536569	4.10512
ENSG00000117009	KMO	protein_coding	New	1.87704	4.05051e-05	0.00730365	190.588	0.908456	0.221327	4.10458
ENSG00000157445	CACNA2D3	protein_coding	New	-2.27894	4.17599e-05	0.00730365	170.226	-1.18836	0.29002	-4.09752
ENSG00000166016	ABTB2	protein_coding	Improved	2.29092	4.17659e-05	0.00730365	138.479	1.19593	0.291868	4.09749
ENSG00000181381	DDX60L	protein_coding	Improved	1.94834	4.23041e-05	0.00730365	1726.68	0.962247	0.235008	4.09452
ENSG00000183722	LHFPL6	protein_coding	New	-2.50281	4.25031e-05	0.00730365	57.3968	-1.32355	0.323335	-4.09343
ENSG00000240563	L1TD1	protein_coding	New	-10.5225	4.26897e-05	0.00730365	48.3257	-3.39541	0.829683	-4.09242
ENSG00000134755	DSC2	protein_coding	New	-2.36465	4.36939e-05	0.00739508	54.9223	-1.24163	0.303797	-4.08703
ENSG00000133142	TCEAL4	protein_coding	Improved	-2.61664	4.8658e-05	0.00814763	17.7932	-1.38772	0.341635	-4.06198
ENSG00000163590	PPM1L	protein_coding	New	-1.74373	5.02251e-05	0.0083215	3576.74	-0.802173	0.197844	-4.05458
ENSG00000165323	FAT3	protein_coding	New	-7.53354	5.78601e-05	0.00948665	22.2987	-2.91333	0.724461	-4.02137
ENSG00000185737	NRG3	protein_coding	New	-4.63665	6.42467e-05	0.0103774	33.9221	-2.21308	0.553735	-3.99664
ENSG00000198786	MT-ND5	protein_coding	New	-2.15974	6.48464e-05	0.0103774	9067.59	-1.11086	0.2781	-3.99444
ENSG00000229119	AC026403.1	processed_pseudogene	New	4.26104	6.52711e-05	0.0103774	28.4517	2.09121	0.523731	3.9929
ENSG00000130294	KIF1A	protein_coding	New	-15.2005	6.60472e-05	0.0103958	6.00989	-3.92605	0.983949	-3.99009
ENSG00000267519	AC020916.1	antisense	New	-3.10623	6.94529e-05	0.0108236	47.5972	-1.63516	0.411036	-3.97815
ENSG00000236449	AC010894.3	antisense	New	-1.68574	7.10181e-05	0.0109591	239.762	-0.753383	0.189633	-3.97285
ENSG00000163644	PPM1K	protein_coding	New	1.70763	7.34751e-05	0.0112281	601.276	0.771993	0.194714	3.96474
ENSG00000184730	APOBR	protein_coding	New	-2.73915	7.83601e-05	0.0118595	100.796	-1.45373	0.368092	-3.94936
ENSG00000187772	LIN28B	protein_coding	New	-7.84653	8.06715e-05	0.0120869	6.73193	-2.97205	0.75387	-3.9424
ENSG00000124256	ZBP1	protein_coding	New	2.0155	8.14978e-05	0.0120869	96.6071	1.01113	0.256636	3.93995
ENSG00000142676	RPL11	protein_coding	New	-1.64662	8.21664e-05	0.0120869	428.675	-0.719509	0.18271	-3.93799
ENSG00000131711	MAP1B	protein_coding	New	-3.00703	8.37866e-05	0.0121058	38.0571	-1.58834	0.403819	-3.9333
ENSG00000213639	PPP1CB	protein_coding	New	-1.67937	8.38334e-05	0.0121058	1505.41	-0.747918	0.190157	-3.93317
ENSG00000144724	PTPRG	protein_coding	New	-3.32534	8.59487e-05	0.0122985	71.332	-1.7335	0.441412	-3.92718
ENSG00000170345	FOS	protein_coding	New	-2.02615	8.83895e-05	0.0125338	1595.81	-1.01874	0.259855	-3.92043
ENSG00000173193	PARP14	protein_coding	Improved	1.91	8.9846e-05	0.0125604	2150.83	0.933575	0.23837	3.91649
ENSG00000011198	ABHD5	protein_coding	New	-1.71659	9.05381e-05	0.0125604	341.852	-0.779547	0.199136	-3.91464
ENSG00000156687	UNC5D	protein_coding	New	-5.45212	9.17405e-05	0.0125604	20.5865	-2.44682	0.625551	-3.91146
ENSG00000143341	HMCN1	protein_coding	New	-2.56174	9.17692e-05	0.0125604	17.5808	-1.35712	0.346967	-3.91138
ENSG00000141179	PCTP	protein_coding	New	-1.68757	9.29093e-05	0.0126068	108.157	-0.75495	0.193161	-3.9084
ENSG00000132646	PCNA	protein_coding	New	1.77355	9.56605e-05	0.0128692	66.0845	0.82664	0.211886	3.90134
ENSG00000073282	TP63	protein_coding	New	2.46644	0.000104944	0.0139985	35.4354	1.30243	0.335775	3.87887
ENSG00000213860	RPL21P75	processed_pseudogene	New	4.16707	0.000108353	0.0141123	41.598	2.05903	0.531901	3.87108
ENSG00000108771	DHX58	protein_coding	New	1.87795	0.000108767	0.0141123	46.8139	0.909161	0.234916	3.87015
ENSG00000073792	IGF2BP2	protein_coding	New	-2.16784	0.000108778	0.0141123	318.179	-1.11626	0.288429	-3.87013
ENSG00000163565	IFI16	protein_coding	New	1.60044	0.00011119	0.0141123	1450.11	0.678469	0.175552	3.86478
ENSG00000243071	AC107032.1	processed_pseudogene	New	4.76462	0.000111524	0.0141123	29.0676	2.25236	0.582903	3.86405
ENSG00000187672	ERC2	protein_coding	New	-3.99242	0.000111794	0.0141123	15.1763	-1.99727	0.516963	-3.86346
ENSG00000166750	SLFN5	protein_coding	New	2.22575	0.000112074	0.0141123	1682.43	1.15429	0.298819	3.86285
ENSG00000116741	RGS2	protein_coding	New	-1.8048	0.000115642	0.0144461	982.393	-0.851839	0.220959	-3.85519
ENSG00000234423	LINC01250	lincRNA	New	2.85167	0.000117359	0.0145451	20.0575	1.51181	0.392516	3.85158
ENSG00000078295	ADCY2	protein_coding	New	-4.0461	0.00012026	0.014698	15.3087	-2.01653	0.524374	-3.8456
ENSG00000113070	HBEGF	protein_coding	New	-2.88609	0.00012046	0.014698	238.97	-1.52912	0.39767	-3.84519
ENSG00000086065	CHMP5	protein_coding	Improved	1.61506	0.000123931	0.0150052	180.647	0.691587	0.180185	3.83822
ENSG00000095585	BLNK	protein_coding	New	1.73355	0.000125017	0.0150211	211.056	0.793733	0.206913	3.83607
ENSG00000138035	PNPT1	protein_coding	Improved	1.7776	0.000126546	0.0150897	288.641	0.829933	0.216518	3.83308
ENSG00000281566	AL157778.1	lincRNA	New	-19.3218	0.000128619	0.0152216	36.5909	-4.27215	1.11571	-3.82909
ENSG00000011201	ANOS1	protein_coding	New	-5.26214	0.000134288	0.0157738	11.7202	-2.39565	0.627387	-3.81846
ENSG00000127184	COX7C	protein_coding	New	-1.8243	0.000140462	0.0163768	284.333	-0.867342	0.227807	-3.80735
ENSG00000235472	EIF4A1P7	processed_pseudogene	New	3.23102	0.000142241	0.0164622	43.8832	1.69199	0.444765	3.80424
ENSG00000167995	BEST1	protein_coding	New	-2.29503	0.00014685	0.0168716	86.7653	-1.19851	0.315703	-3.79634
ENSG00000124731	TREM1	protein_coding	New	-2.21934	0.000153647	0.0175185	653.064	-1.15013	0.303858	-3.7851
ENSG00000119917	IFIT3	protein_coding	Improved	4.90897	0.000155232	0.0175185	215.872	2.29542	0.606845	3.78255
ENSG00000156103	MMP16	protein_coding	New	-5.81442	0.000155818	0.0175185	11.356	-2.53963	0.671575	-3.78161
ENSG00000107186	MPDZ	protein_coding	New	-5.03436	0.000161751	0.0180565	10.5984	-2.33181	0.61814	-3.7723
ENSG00000174123	TLR10	protein_coding	New	1.87048	0.000166501	0.0184559	52.0948	0.903411	0.239945	3.76507
ENSG00000135899	SP110	protein_coding	New	1.64603	0.000183441	0.0200847	190.237	0.718994	0.192204	3.74079
ENSG00000139618	BRCA2	protein_coding	New	1.734	0.00018428	0.0200847	117.437	0.794107	0.212348	3.73965
ENSG00000104067	TJP1	protein_coding	New	-3.65348	0.000185254	0.0200847	21.5687	-1.86927	0.50003	-3.73832
ENSG00000256618	MTRNR2L1	protein_coding	New	-1.94857	0.000186535	0.0200847	1967	-0.962417	0.257566	-3.73659
ENSG00000166073	GPR176	protein_coding	New	-7.19247	0.000187576	0.0200847	11.0192	-2.84649	0.762073	-3.73519
ENSG00000077063	CTTNBP2	protein_coding	Improved	-5.07087	0.000195082	0.0207472	14.4578	-2.34223	0.628736	-3.7253
ENSG00000251562	MALAT1	lincRNA	New	-1.47499	0.000196671	0.0207758	112888	-0.560708	0.150596	-3.72325
ENSG00000067840	PDZD4	protein_coding	Improved	-2.18093	0.000202853	0.021286	23.7463	-1.12494	0.302776	-3.71544
ENSG00000205837	LINC00487	lincRNA	Improved	7.38154	0.000205755	0.0213279	5.59998	2.88392	0.776951	3.71184
ENSG00000110328	GALNT18	protein_coding	New	-3.07357	0.000205962	0.0213279	16.6515	-1.61991	0.436447	-3.71159
ENSG00000172020	GAP43	protein_coding	New	-9.52685	0.000209156	0.0215171	5.00977	-3.252	0.877095	-3.70769
ENSG00000142173	COL6A2	protein_coding	New	-1.86668	0.000211015	0.0215674	63.9673	-0.900475	0.243014	-3.70545
ENSG00000234797	RPS3AP6	processed_pseudogene	New	2.92861	0.000214596	0.0217791	195.658	1.55022	0.418843	3.70118
ENSG00000260658	AC138305.1	lincRNA	New	-5.63259	0.000215853	0.0217791	11.3938	-2.4938	0.674054	-3.6997
ENSG00000184305	CCSER1	protein_coding	New	1.95174	0.000228779	0.0229362	1051.28	0.964757	0.261813	3.68491
ENSG00000083857	FAT1	protein_coding	New	-4.03658	0.000236067	0.0235171	13.6909	-2.01313	0.547505	-3.67692
ENSG00000154479	CCDC173	protein_coding	New	-3.07844	0.000245449	0.0242979	69.6686	-1.6222	0.442382	-3.66696
ENSG00000240489	SETP14	processed_pseudogene	New	2.83326	0.000249473	0.0245419	80.5245	1.50246	0.410196	3.6628
ENSG00000213741	RPS29	protein_coding	New	-2.01816	0.00025153	0.0245906	523.953	-1.01304	0.276734	-3.6607
ENSG00000128016	ZFP36	protein_coding	New	-2.49165	0.000255605	0.0248347	510.922	-1.3171	0.360201	-3.65658
ENSG00000280623	PCAT14	lincRNA	New	-5.316	0.000266462	0.0257308	13.0799	-2.41034	0.661111	-3.6459
ENSG00000117114	ADGRL2	protein_coding	New	-2.85513	0.000270999	0.0259174	21.1069	-1.51356	0.415635	-3.64155
ENSG00000237742	AL365259.1	antisense	New	-7.63442	0.000271688	0.0259174	5.22393	-2.93252	0.805438	-3.6409
ENSG00000140450	ARRDC4	protein_coding	New	-1.69168	0.000275483	0.0261211	189.996	-0.75846	0.208521	-3.63733
ENSG00000175556	LONRF3	protein_coding	New	-2.03495	0.000284705	0.0268339	238.648	-1.02499	0.282458	-3.62883
ENSG00000078725	BRINP1	protein_coding	New	-11.5593	0.000290321	0.0272003	5.76532	-3.53098	0.97439	-3.62379
ENSG00000115267	IFIH1	protein_coding	Improved	1.90944	0.000306406	0.0285375	584.58	0.933147	0.258502	3.60982
ENSG00000226284	ARPC3P1	processed_pseudogene	New	3.21979	0.000313597	0.0288663	24.3748	1.68696	0.468107	3.6038
ENSG00000233184	AC093157.1	antisense	New	1.7109	0.000313604	0.0288663	295.819	0.774756	0.214984	3.6038
ENSG00000229117	RPL41	protein_coding	New	-1.4462	0.000316393	0.0289536	129.948	-0.53227	0.147792	-3.60149
ENSG00000273018	FAM106A	processed_transcript	New	-1.87007	0.000358539	0.0326208	40.9424	-0.903089	0.253047	-3.56886
ENSG00000088756	ARHGAP28	protein_coding	New	-5.41238	0.000365619	0.0330738	9.29429	-2.43626	0.683627	-3.56373
ENSG00000196562	SULF2	protein_coding	New	-2.27582	0.00040672	0.0365815	776.077	-1.18638	0.335546	-3.53568
ENSG00000183783	KCTD8	protein_coding	New	-5.67363	0.000416929	0.0372867	9.92356	-2.50427	0.7096	-3.52913
ENSG00000150457	LATS2	protein_coding	New	-1.83123	0.000425034	0.0377968	338.742	-0.872817	0.247676	-3.52403
ENSG00000060718	COL11A1	protein_coding	New	-6.91429	0.000434269	0.0384011	7.89352	-2.78958	0.79287	-3.51833
ENSG00000226666	HSPA9P1	processed_pseudogene	New	3.50223	0.000445733	0.0391947	10.9378	1.80828	0.514971	3.51141
ENSG00000100320	RBFOX2	protein_coding	New	-2.06317	0.000450217	0.0392578	32.2735	-1.04486	0.297788	-3.50875
ENSG00000238285	MRPL50P2	processed_pseudogene	New	9.3343	0.00045144	0.0392578	5.1323	3.22254	0.918619	3.50803
ENSG00000145431	PDGFC	protein_coding	New	-1.88969	0.000454213	0.039282	255.814	-0.91815	0.26185	-3.5064
ENSG00000259022	DNAJC8P1	processed_pseudogene	New	13.0765	0.000460908	0.0396431	3.89764	3.70891	1.05893	3.5025
ENSG00000104312	RIPK2	protein_coding	New	-2.03691	0.000464732	0.0396557	1144.45	-1.02638	0.293227	-3.5003
ENSG00000140945	CDH13	protein_coding	New	-2.34506	0.000466093	0.0396557	34.9282	-1.22962	0.351369	-3.49952
ENSG00000161405	IKZF3	protein_coding	New	1.60667	0.000470442	0.0398106	1120.59	0.684071	0.195614	3.49705
ENSG00000214541	RPS4XP3	processed_pseudogene	New	4.27108	0.000477124	0.0399943	12.9839	2.0946	0.599609	3.49328
ENSG00000148344	PTGES	protein_coding	New	-6.32712	0.000477696	0.0399943	15.5195	-2.66155	0.761975	-3.49296
ENSG00000188153	COL4A5	protein_coding	New	-3.29139	0.000489269	0.0405498	11.1917	-1.7187	0.492948	-3.48656
ENSG00000182621	PLCB1	protein_coding	New	-1.52446	0.000489483	0.0405498	3668.64	-0.608303	0.174476	-3.48645
ENSG00000111224	PARP11	protein_coding	New	1.46913	0.000493506	0.0406691	494.7	0.554962	0.159277	3.48426
ENSG00000088305	DNMT3B	protein_coding	New	-3.23952	0.000496123	0.0406718	22.3747	-1.69578	0.486895	-3.48284
ENSG00000281100	AC105749.1	TEC	New	2.69321	0.000503159	0.0409018	14.6594	1.42933	0.410836	3.47907
ENSG00000259834	AL365361.1	lincRNA	New	2.36405	0.000504127	0.0409018	341.62	1.24126	0.356832	3.47855
ENSG00000225492	GBP1P1	transcribed_unprocessed_pseudogene	New	2.95418	0.000512424	0.0413618	11.0451	1.56276	0.449821	3.47418
ENSG00000128917	DLL4	protein_coding	New	-8.37525	0.000547924	0.0438611	5.81804	-3.06613	0.887149	-3.45616
ENSG00000158270	COLEC12	protein_coding	New	-3.53368	0.00054896	0.0438611	24.6419	-1.82117	0.527012	-3.45565
ENSG00000176204	LRRTM4	protein_coding	New	-3.6957	0.000557028	0.0441856	16.1861	-1.88585	0.546351	-3.45172
ENSG00000234300	LINC00229	lincRNA	New	-3.96008	0.000558636	0.0441856	19.7153	-1.98553	0.575358	-3.45094
ENSG00000164221	CCDC112	protein_coding	New	-1.5753	0.000576039	0.0453343	101.846	-0.655627	0.190442	-3.44265
ENSG00000140526	ABHD2	protein_coding	New	-1.50717	0.000600416	0.0469723	1133.78	-0.59184	0.172476	-3.43143
ENSG00000162687	KCNT2	protein_coding	New	-4.47669	0.000602822	0.0469723	13.2731	-2.16243	0.630384	-3.43034
ENSG00000108679	LGALS3BP	protein_coding	Improved	2.32211	0.000609484	0.0470406	71.6672	1.21544	0.354628	3.42736
ENSG00000167996	FTH1	protein_coding	New	-1.93035	0.000609675	0.0470406	1724.2	-0.948862	0.276856	-3.42727
ENSG00000124772	CPNE5	protein_coding	New	1.98634	0.000616769	0.0472675	23.5986	0.990111	0.289157	3.42413
ENSG00000065613	SLK	protein_coding	New	-1.30854	0.000618621	0.0472675	937.709	-0.38796	0.113329	-3.42332
ENSG00000254987	AP002989.1	lincRNA	New	-2.13781	0.000624113	0.0474567	28.9192	-1.09613	0.320421	-3.42091
ENSG00000114948	ADAM23	protein_coding	New	1.56933	0.000637541	0.0478424	105.303	0.650152	0.190374	3.41512
ENSG00000100997	ABHD12	protein_coding	New	-1.57829	0.00064231	0.0478424	231.928	-0.658367	0.192895	-3.41309
ENSG00000230629	RPS23P8	processed_pseudogene	New	2.69318	0.000643997	0.0478424	62.4082	1.42931	0.418861	3.41237
ENSG00000151276	MAGI1	protein_coding	New	-3.05473	0.000644245	0.0478424	45.9035	-1.61104	0.472133	-3.41227
ENSG00000163840	DTX3L	protein_coding	Improved	1.85684	0.000644383	0.0478424	551.778	0.892852	0.261664	3.41221
ENSG00000068079	IFI35	protein_coding	New	2.05888	0.000649763	0.0480153	51.8194	1.04186	0.305536	3.40994
ENSG00000162496	DHRS3	protein_coding	New	-1.54127	0.000655692	0.0482271	463.129	-0.624116	0.183161	-3.40747
ENSG00000105810	CDK6	protein_coding	New	1.77694	0.0006711	0.048988	1351.78	0.829398	0.24386	3.40112
ENSG00000197635	DPP4	protein_coding	New	2.22779	0.000672262	0.048988	352.268	1.15561	0.339822	3.40065
ENSG00000138326	RPS24	protein_coding	New	-1.53165	0.000678131	0.0491879	819.042	-0.615087	0.181	-3.39827
ENSG00000187391	MAGI2	protein_coding	Never DE	-2.18076	0.000701488	0.0505719	24.4849	-1.12483	0.331906	-3.389
ENSG00000153786	ZDHHC7	protein_coding	Never DE	-1.65895	0.000703637	0.0505719	333.577	-0.73027	0.215536	-3.38816
ENSG00000115414	FN1	protein_coding	Never DE	-3.98253	0.000708277	0.0506364	20.5349	-1.99369	0.588741	-3.38635
ENSG00000187840	EIF4EBP1	protein_coding	Never DE	-2.08422	0.000711318	0.0506364	29.3517	-1.05951	0.312985	-3.38518
ENSG00000196862	RGPD4	protein_coding	Never DE	2.12364	0.000714186	0.0506364	35.4599	1.08654	0.321075	3.38407
ENSG00000166206	GABRB3	protein_coding	Never DE	-5.16648	0.000718016	0.0506797	12.7246	-2.36918	0.700401	-3.38261
ENSG00000170421	KRT8	protein_coding	Never DE	-4.1672	0.000728975	0.0509727	6.6924	-2.05908	0.609475	-3.37844
ENSG00000149948	HMGA2	protein_coding	Never DE	-4.28766	0.000730878	0.0509727	13.3315	-2.10019	0.621776	-3.37773
ENSG00000130589	HELZ2	protein_coding	Unresolved	2.08659	0.000732204	0.0509727	188.148	1.06115	0.314207	3.37723
ENSG00000116473	RAP1A	protein_coding	Never DE	-1.32478	0.000735547	0.0509727	2007.77	-0.405748	0.120187	-3.37597
ENSG00000118640	VAMP8	protein_coding	Never DE	-1.73543	0.000739431	0.0509727	48.496	-0.795296	0.235677	-3.37453
ENSG00000113916	BCL6	protein_coding	Never DE	-1.91436	0.000741597	0.0509727	675.323	-0.936864	0.277695	-3.37372
ENSG00000071967	CYBRD1	protein_coding	Never DE	-1.97582	0.000758446	0.051258	76.9424	-0.982449	0.291742	-3.36753
ENSG00000165092	ALDH1A1	protein_coding	Never DE	-2.27284	0.000760312	0.051258	101.939	-1.18449	0.35181	-3.36685
ENSG00000130584	ZBTB46	protein_coding	Never DE	-2.28244	0.000761745	0.051258	37.1973	-1.19057	0.353671	-3.36633
ENSG00000178429	RPS3AP5	processed_pseudogene	Never DE	3.16363	0.000763153	0.051258	25.3814	1.66158	0.493663	3.36582
ENSG00000168329	CX3CR1	protein_coding	Never DE	1.7481	0.000764762	0.051258	203.199	0.805788	0.239444	3.36524
ENSG00000214199	EEF1A1P12	processed_pseudogene	Never DE	5.61883	0.000765288	0.051258	6.82344	2.49027	0.740039	3.36505
ENSG00000187912	CLEC17A	protein_coding	Never DE	1.62882	0.000774538	0.0514631	47.76	0.703826	0.209364	3.36174
ENSG00000283453	AC244258.1	transcribed_unprocessed_pseudogene	Never DE	2.23835	0.000775513	0.0514631	29.0458	1.16243	0.345819	3.36139
ENSG00000135114	OASL	protein_coding	Unresolved	2.86311	0.000778159	0.0514631	108.634	1.51758	0.451601	3.36045
ENSG00000185507	IRF7	protein_coding	Never DE	2.00647	0.000786307	0.0517844	113.861	1.00466	0.299223	3.35757
ENSG00000258740	AL691403.1	lincRNA	Never DE	-3.11979	0.000790693	0.0518563	54.1465	-1.64145	0.489104	-3.35603
ENSG00000153823	PID1	protein_coding	Never DE	-2.09427	0.000796994	0.0520527	2392.38	-1.06645	0.317978	-3.35384
ENSG00000165959	CLMN	protein_coding	Never DE	-1.86669	0.0008172	0.0531518	434.603	-0.90048	0.269049	-3.3469
ENSG00000128052	KDR	protein_coding	Never DE	-11.5766	0.000825217	0.0534523	46.0196	-3.53314	1.0565	-3.3442
ENSG00000213051	RPL5P5	processed_pseudogene	Never DE	3.96003	0.000848627	0.0547434	19.753	1.98551	0.595101	3.33643
ENSG00000135604	STX11	protein_coding	Never DE	-1.77351	0.000859431	0.055214	1482.15	-0.826612	0.248015	-3.33291
ENSG00000134278	SPIRE1	protein_coding	Never DE	-1.8301	0.000868553	0.0554289	136.891	-0.871921	0.261841	-3.32997
ENSG00000183020	AP2A2	protein_coding	Never DE	-1.39783	0.000869818	0.0554289	299.093	-0.483191	0.145121	-3.32956
ENSG00000273149	AL138963.3	antisense	Never DE	-2.3292	0.000882539	0.0558632	25.3575	-1.21983	0.36681	-3.32552
ENSG00000204136	GGTA1P	transcribed_unitary_pseudogene	Unresolved	-2.66902	0.000883732	0.0558632	13.854	-1.41631	0.425939	-3.32514
ENSG00000100941	PNN	protein_coding	Never DE	-1.39979	0.000897973	0.0565222	754.447	-0.485215	0.146119	-3.32068
ENSG00000036565	SLC18A1	protein_coding	Never DE	-7.82498	0.000901339	0.0565222	8.50858	-2.96809	0.894099	-3.31964
ENSG00000197405	C5AR1	protein_coding	Never DE	-1.92223	0.000905741	0.0565729	293.743	-0.942783	0.284118	-3.31828
ENSG00000168071	CCDC88B	protein_coding	Never DE	-1.6014	0.000922892	0.0574163	272.2	-0.679332	0.205048	-3.31304
ENSG00000177294	FBXO39	protein_coding	Unresolved	2.24987	0.000936225	0.057945	19.4824	1.16984	0.353532	3.30902
ENSG00000238084	AL031284.1	processed_pseudogene	Never DE	10.1383	0.000939421	0.057945	4.26007	3.34174	1.01018	3.30807
ENSG00000171843	MLLT3	protein_coding	Never DE	1.94626	0.000942435	0.057945	2267.31	0.960707	0.290492	3.30717
ENSG00000115221	ITGB6	protein_coding	Never DE	2.52772	0.00095445	0.0584554	39.0157	1.33784	0.40496	3.30362
ENSG00000150347	ARID5B	protein_coding	Never DE	1.47618	0.000980457	0.0598155	2234.33	0.561865	0.170465	3.29608
ENSG00000272888	LINC01578	processed_transcript	Never DE	-2.56829	0.000990291	0.0601821	19.7304	-1.36081	0.413209	-3.29327
ENSG00000133026	MYH10	protein_coding	Never DE	-2.30439	0.00102567	0.0617744	46.7449	-1.20439	0.366812	-3.28339
ENSG00000162390	ACOT11	protein_coding	Never DE	-2.12989	0.00102786	0.0617744	19.2576	-1.09078	0.332272	-3.28279
ENSG00000056998	GYG2	protein_coding	Never DE	-13.92	0.00102827	0.0617744	3.08692	-3.79909	1.15731	-3.28268
ENSG00000046889	PREX2	protein_coding	Never DE	-3.39213	0.00105107	0.0629043	11.8451	-1.76219	0.537829	-3.27649
ENSG00000121207	LRAT	protein_coding	Never DE	-7.84936	0.00107933	0.064351	4.08235	-2.97258	0.909326	-3.26899
ENSG00000159713	TPPP3	protein_coding	Never DE	-3.40304	0.00109092	0.0645289	13.2473	-1.76682	0.540981	-3.26596
ENSG00000137693	YAP1	protein_coding	Never DE	-3.5459	0.00109448	0.0645289	12.0209	-1.82615	0.559304	-3.26504
ENSG00000151846	PABPC3	protein_coding	Never DE	2.226	0.00109461	0.0645289	47.7136	1.15445	0.353583	3.26501
ENSG00000162105	SHANK2	protein_coding	Never DE	-4.05259	0.00110682	0.065005	6.40676	-2.01884	0.618923	-3.26186
ENSG00000027697	IFNGR1	protein_coding	Never DE	-1.58274	0.00111302	0.0650211	1182.4	-0.662422	0.20318	-3.26028
ENSG00000164741	DLC1	protein_coding	Never DE	-2.38136	0.00111536	0.0650211	23.0089	-1.25178	0.38402	-3.25969
ENSG00000102271	KLHL4	protein_coding	Never DE	-3.14779	0.00112862	0.0655515	11.259	-1.65434	0.508037	-3.25633
ENSG00000158092	NCK1	protein_coding	Never DE	-1.27095	0.00113703	0.0657973	485.952	-0.345907	0.106295	-3.25422
ENSG00000087903	RFX2	protein_coding	Never DE	-1.99414	0.00116666	0.0672648	212.86	-0.995764	0.306681	-3.24691
ENSG00000185291	IL3RA	protein_coding	Never DE	-1.95446	0.00117858	0.0677036	85.9351	-0.966768	0.298016	-3.24401
ENSG00000135116	HRK	protein_coding	Never DE	2.5126	0.00120836	0.0689798	15.0534	1.32918	0.410634	3.2369
ENSG00000214362	RPS3AP36	processed_pseudogene	Never DE	3.81893	0.00121164	0.0689798	20.3794	1.93317	0.597371	3.23613
ENSG00000228007	AC011933.1	processed_pseudogene	Never DE	2.22315	0.00121394	0.0689798	45.9982	1.15261	0.356229	3.23558
ENSG00000074071	MRPS34	protein_coding	Never DE	-1.65434	0.00124604	0.0705492	41.5053	-0.726259	0.224978	-3.22813
ENSG00000059378	PARP12	protein_coding	Unresolved	1.65726	0.00125571	0.070842	568.077	0.728801	0.225921	3.22591
ENSG00000182601	HS3ST4	protein_coding	Never DE	-4.93113	0.00126989	0.0712765	10.9302	-2.30192	0.714283	-3.2227
ENSG00000256937	KRT17P8	processed_pseudogene	Never DE	-2.53194	0.00127247	0.0712765	16.4671	-1.34024	0.415951	-3.22212
ENSG00000166548	TK2	protein_coding	Never DE	-1.86995	0.00128936	0.0713303	56.1936	-0.903	0.28058	-3.21834
ENSG00000171791	BCL2	protein_coding	Never DE	1.74602	0.00129277	0.0713303	3506.04	0.80407	0.249899	3.21758
ENSG00000126822	PLEKHG3	protein_coding	Never DE	-1.78754	0.00129284	0.0713303	168.293	-0.837976	0.260438	-3.21756
ENSG00000258424	AL512791.1	antisense	Never DE	-2.08042	0.00129762	0.0713303	23.0419	-1.05687	0.328578	-3.21651
ENSG00000234961	AL133415.1	antisense	Never DE	-5.83749	0.00130171	0.0713303	5.88031	-2.54535	0.791561	-3.2156
ENSG00000162618	ADGRL4	protein_coding	Never DE	-5.29819	0.00130227	0.0713303	16.1639	-2.4055	0.7481	-3.21548
ENSG00000232346	Z74021.1	processed_pseudogene	Never DE	2.18254	0.00130515	0.0713303	74.4016	1.12601	0.350253	3.21484
ENSG00000008311	AASS	protein_coding	Never DE	-2.00225	0.00132076	0.0719335	50.6132	-1.00162	0.311894	-3.21143
ENSG00000197705	KLHL14	protein_coding	Never DE	1.92947	0.00132873	0.0719799	173.059	0.948202	0.295418	3.2097
ENSG00000214975	PPIAP29	processed_pseudogene	Never DE	3.45194	0.00133076	0.0719799	13.5856	1.78741	0.556953	3.20926
ENSG00000154608	CEP170P1	transcribed_unprocessed_pseudogene	Never DE	1.83609	0.00134396	0.0724287	33.6945	0.876633	0.273399	3.20642
ENSG00000111275	ALDH2	protein_coding	Never DE	-1.81153	0.00134826	0.0724287	102.357	-0.857206	0.267417	-3.2055
ENSG00000138685	FGF2	protein_coding	Unresolved	-3.78282	0.00136493	0.073075	9.43386	-1.91946	0.599464	-3.20197
ENSG00000186399	GOLGA8R	protein_coding	Never DE	-3.30253	0.00137299	0.073257	6.05539	-1.72357	0.538571	-3.20027
ENSG00000270760	AD001527.1	antisense	Never DE	-2.64133	0.00139514	0.0741876	11.9643	-1.40126	0.43849	-3.19565
ENSG00000007237	GAS7	protein_coding	Never DE	-1.87118	0.00140709	0.0745711	1164.12	-0.903951	0.283087	-3.19319
ENSG00000246985	SOCS2-AS1	processed_transcript	Never DE	2.27012	0.00141735	0.0745776	18.6681	1.18277	0.370646	3.19109
ENSG00000139832	RAB20	protein_coding	Never DE	-1.79077	0.00141834	0.0745776	220.856	-0.840579	0.263431	-3.19089
ENSG00000140319	SRP14	protein_coding	Never DE	-1.42122	0.00142609	0.0745776	254.377	-0.507132	0.159009	-3.18932
ENSG00000214273	AGGF1P1	processed_pseudogene	Never DE	5.25732	0.00142617	0.0745776	6.04001	2.39433	0.750737	3.1893
ENSG00000224976	PARP4P2	unprocessed_pseudogene	Never DE	2.19372	0.00143377	0.0746863	29.8559	1.13338	0.355541	3.18776
ENSG00000131355	ADGRE3	protein_coding	Never DE	-2.27893	0.00143871	0.0746863	66.7911	-1.18835	0.372902	-3.18677
ENSG00000157168	NRG1	protein_coding	Unresolved	-2.35125	0.00144248	0.0746863	124.276	-1.23343	0.387138	-3.18601
ENSG00000165185	KIAA1958	protein_coding	Unresolved	1.55229	0.0014597	0.0752847	487.106	0.634402	0.199336	3.18258
ENSG00000238057	ZEB2-AS1	antisense	Never DE	-1.87645	0.0014636	0.0752847	73.3064	-0.908009	0.285376	-3.1818
ENSG00000139112	GABARAPL1	protein_coding	Never DE	-1.89737	0.00147453	0.0755997	525.022	-0.924001	0.290598	-3.17965
ENSG00000023445	BIRC3	protein_coding	Never DE	1.66651	0.0015058	0.0767137	1306.58	0.736834	0.232179	3.17356
ENSG00000201901	RN7SKP48	misc_RNA	Never DE	2.49919	0.00150895	0.0767137	70.6969	1.32146	0.416477	3.17296
ENSG00000181826	RELL1	protein_coding	Never DE	-1.36081	0.00151497	0.0767137	646.522	-0.444469	0.140132	-3.1718
ENSG00000120708	TGFBI	protein_coding	Never DE	-1.66233	0.00151575	0.0767137	347.063	-0.733206	0.231175	-3.17165
ENSG00000137265	IRF4	protein_coding	Never DE	1.46043	0.00152722	0.0770462	204.56	0.546389	0.172392	3.16946
ENSG00000139946	PELI2	protein_coding	Never DE	-1.33704	0.00154412	0.0775291	2524.65	-0.419048	0.132348	-3.16626
ENSG00000124942	AHNAK	protein_coding	Never DE	-1.74233	0.00154664	0.0775291	6534.59	-0.80102	0.253024	-3.16579
ENSG00000172809	RPL38	protein_coding	Never DE	-1.40896	0.00155272	0.0775382	324.515	-0.494631	0.156299	-3.16465
ENSG00000176406	RIMS2	protein_coding	Never DE	-3.01796	0.00155667	0.0775382	30.5641	-1.59358	0.503674	-3.16391
ENSG00000204764	RANBP17	protein_coding	Never DE	-2.27993	0.00156491	0.0777026	39.2508	-1.18899	0.375981	-3.16237
ENSG00000260314	MRC1	protein_coding	Never DE	-3.45344	0.00161315	0.0798457	21.5506	-1.78803	0.566996	-3.15352
ENSG00000088854	C20orf194	protein_coding	Never DE	-1.49649	0.00163837	0.08084	348.535	-0.581583	0.184689	-3.14899
ENSG00000184260	HIST2H2AC	protein_coding	Never DE	-1.66467	0.00172366	0.0842647	120.933	-0.735234	0.23459	-3.13413
ENSG00000196531	NACA	protein_coding	Never DE	-1.40545	0.00172796	0.0842647	1373.97	-0.491028	0.156708	-3.1334
ENSG00000182263	FIGN	protein_coding	Never DE	-6.15883	0.00172905	0.0842647	5.87676	-2.62266	0.83705	-3.13321
ENSG00000168036	CTNNB1	protein_coding	Never DE	-1.52083	0.00172919	0.0842647	3095.56	-0.604863	0.19305	-3.13319
ENSG00000204482	LST1	protein_coding	Never DE	-1.71119	0.00174691	0.0848655	157.526	-0.775003	0.247589	-3.13019
ENSG00000236857	RAP1BP1	processed_pseudogene	Never DE	4.75256	0.00176321	0.0851227	6.96671	2.2487	0.719018	3.12746
ENSG00000104332	SFRP1	protein_coding	Never DE	-6.44238	0.00176597	0.0851227	7.40343	-2.68759	0.859478	-3.127
ENSG00000228071	RPL7P47	processed_pseudogene	Never DE	2.83688	0.00176896	0.0851227	13.2039	1.50431	0.481146	3.12651
ENSG00000086991	NOX4	protein_coding	Never DE	-7.51232	0.00177611	0.0851227	8.41004	-2.90926	0.930867	-3.12532
ENSG00000127507	ADGRE2	protein_coding	Never DE	-1.6785	0.00178127	0.0851227	347.602	-0.747176	0.239137	-3.12447
ENSG00000235363	SNRPGP10	processed_pseudogene	Never DE	2.62537	0.00179003	0.0851227	26.9944	1.39252	0.445889	3.12302
ENSG00000214653	HNRNPA3P3	processed_pseudogene	Never DE	2.54052	0.00179006	0.0851227	14.304	1.34512	0.430712	3.12302
ENSG00000105835	NAMPT	protein_coding	Never DE	-1.84509	0.00180636	0.0853879	10409.5	-0.88369	0.283202	-3.12035
ENSG00000179820	MYADM	protein_coding	Never DE	-1.94729	0.00180649	0.0853879	299.735	-0.961471	0.308131	-3.12033
ENSG00000164104	HMGB2	protein_coding	Never DE	-1.48125	0.00181628	0.0855937	228.828	-0.566811	0.181744	-3.11874
ENSG00000140044	JDP2	protein_coding	Never DE	-1.88842	0.0018272	0.0858512	387.816	-0.917178	0.294253	-3.11697
ENSG00000122420	PTGFR	protein_coding	Never DE	4.75364	0.00184966	0.0865741	6.67962	2.24903	0.722379	3.11337
ENSG00000106034	CPED1	protein_coding	Never DE	-2.10298	0.00185432	0.0865741	278.289	-1.07244	0.344544	-3.11262
ENSG00000185630	PBX1	protein_coding	Never DE	-1.85919	0.00185935	0.0865741	48.7686	-0.894678	0.287509	-3.11183
ENSG00000135333	EPHA7	protein_coding	Never DE	-8.07336	0.00186635	0.0865741	3.87173	-3.01317	0.968642	-3.11071
ENSG00000204568	MRPS18B	protein_coding	Never DE	2.0376	0.00187009	0.0865741	38.5887	1.02687	0.330169	3.11012
ENSG00000130592	LSP1	protein_coding	Never DE	-1.61191	0.00191981	0.0886152	728.925	-0.68877	0.222015	-3.10237
ENSG00000257354	AC048341.1	lincRNA	Never DE	1.42792	0.00193048	0.0888471	165.953	0.513913	0.16574	3.10072
ENSG00000130755	GMFG	protein_coding	Never DE	-1.37916	0.00195083	0.08928	168.741	-0.463791	0.149725	-3.09762
ENSG00000198853	RUSC2	protein_coding	Never DE	-1.86216	0.00195123	0.08928	115.321	-0.896981	0.289577	-3.09756
ENSG00000245532	NEAT1	lincRNA	Never DE	-1.92746	0.00200786	0.0912298	5932.15	-0.9467	0.306468	-3.08907
ENSG00000072062	PRKACA	protein_coding	Never DE	-1.80966	0.00201098	0.0912298	177.995	-0.85572	0.277057	-3.08861
ENSG00000154864	PIEZO2	protein_coding	Never DE	-3.11501	0.00201123	0.0912298	10.9056	-1.63924	0.530743	-3.08857
ENSG00000111863	ADTRP	protein_coding	Never DE	2.25532	0.00204208	0.0923629	85.7192	1.17333	0.380453	3.08404
ENSG00000175445	LPL	protein_coding	Never DE	-3.36215	0.00204806	0.092368	6.90508	-1.74939	0.567398	-3.08317
ENSG00000219023	AL033519.2	processed_pseudogene	Never DE	2.62441	0.00205647	0.0924822	63.9364	1.392	0.45166	3.08195
ENSG00000241743	XACT	lincRNA	Never DE	-3.46902	0.00206547	0.0926226	145.148	-1.79453	0.582516	-3.08065
ENSG00000055130	CUL1	protein_coding	Unresolved	1.25348	0.00208225	0.0931097	1183.91	0.325934	0.105883	3.07824
ENSG00000106785	TRIM14	protein_coding	Never DE	1.45774	0.00211253	0.0941961	396.108	0.543737	0.176886	3.07394
ENSG00000165140	FBP1	protein_coding	Never DE	-1.85732	0.00212919	0.094407	89.7237	-0.893221	0.2908	-3.07159
ENSG00000113594	LIFR	protein_coding	Never DE	-3.73999	0.00213305	0.094407	18.688	-1.90304	0.619669	-3.07105
ENSG00000114279	FGF12	protein_coding	Never DE	-3.06151	0.00214134	0.094407	14.8314	-1.61424	0.52583	-3.0699
ENSG00000259687	LINC01220	lincRNA	Never DE	-4.92331	0.00214283	0.094407	9.20687	-2.29963	0.749141	-3.06969
ENSG00000163009	C2orf48	lincRNA	Never DE	2.64705	0.00214725	0.094407	23.8703	1.40438	0.457592	3.06907
ENSG00000157227	MMP14	protein_coding	Never DE	-2.5428	0.00217044	0.0945902	15.7764	-1.34642	0.439165	-3.06586
ENSG00000197958	RPL12	protein_coding	Never DE	-1.38533	0.0021725	0.0945902	664.883	-0.470233	0.153391	-3.06558
ENSG00000138134	STAMBPL1	protein_coding	Never DE	1.65576	0.00217714	0.0945902	482.929	0.727493	0.237359	3.06494
ENSG00000170379	TCAF2	protein_coding	Never DE	1.93321	0.00217829	0.0945902	113.596	0.950997	0.310298	3.06478
ENSG00000163931	TKT	protein_coding	Never DE	-1.59555	0.00218187	0.0945902	451.314	-0.674057	0.219972	-3.06429
ENSG00000237943	PRKCQ-AS1	processed_transcript	Never DE	2.16666	0.00219301	0.0945902	372.954	1.11547	0.364204	3.06277
ENSG00000265496	AC100778.3	antisense	Never DE	-2.98098	0.00219348	0.0945902	12.5664	-1.57579	0.514509	-3.0627
ENSG00000243181	AC087343.1	processed_pseudogene	Never DE	3.53136	0.00223607	0.0956918	19.5151	1.82023	0.59544	3.05694
ENSG00000170558	CDH2	protein_coding	Unresolved	-6.01189	0.00224266	0.0956918	10.0874	-2.58782	0.846782	-3.05606
ENSG00000187514	PTMA	protein_coding	Never DE	-1.35556	0.00224829	0.0956918	1757.33	-0.438885	0.143647	-3.05531
ENSG00000125772	GPCPD1	protein_coding	Never DE	-1.56156	0.00224907	0.0956918	3209.32	-0.642986	0.210456	-3.0552
ENSG00000104081	BMF	protein_coding	Never DE	-1.88146	0.00225324	0.0956918	150.614	-0.911853	0.298513	-3.05465
ENSG00000234498	RPL13AP20	processed_pseudogene	Never DE	2.21108	0.00225551	0.0956918	140.106	1.14475	0.374793	3.05435
ENSG00000198242	RPL23A	protein_coding	Never DE	-1.48933	0.00226863	0.0957771	579.791	-0.574667	0.188254	-3.05261
ENSG00000131016	AKAP12	protein_coding	Never DE	-3.21331	0.00226969	0.0957771	31.7716	-1.68406	0.551705	-3.05247
ENSG00000231259	AC125232.1	unprocessed_pseudogene	Never DE	-1.44192	0.00228146	0.0960166	96.4397	-0.52799	0.17306	-3.05091
ENSG00000176928	GCNT4	protein_coding	Never DE	2.37429	0.00229472	0.096317	50.5705	1.2475	0.409126	3.04917
ENSG00000116337	AMPD2	protein_coding	Never DE	-1.92955	0.00234324	0.0980775	230.404	-0.948261	0.311633	-3.04288
ENSG00000111110	PPM1H	protein_coding	Never DE	-1.76937	0.00235179	0.0980775	75.3996	-0.823235	0.270642	-3.04179
ENSG00000198755	RPL10A	protein_coding	Never DE	-1.48896	0.00235648	0.0980775	251.044	-0.574306	0.188843	-3.04119
ENSG00000185164	NOMO2	protein_coding	Never DE	1.39819	0.00236165	0.0980775	95.5008	0.483555	0.159037	3.04053
ENSG00000254119	AC025524.2	lincRNA	Unresolved	5.96488	0.00236887	0.0980775	3.83908	2.57649	0.84764	3.03961
ENSG00000084207	GSTP1	protein_coding	Never DE	-1.72538	0.00237786	0.0980775	97.0093	-0.786916	0.258985	-3.03847
ENSG00000198626	RYR2	protein_coding	Never DE	-2.48393	0.00238028	0.0980775	15.1953	-1.31263	0.432047	-3.03816
ENSG00000250220	AC053527.1	antisense	Never DE	1.96553	0.00238811	0.0981434	88.6423	0.974922	0.320997	3.03717
ENSG00000146677	AC004453.1	processed_pseudogene	Never DE	3.29803	0.00239548	0.0981896	130.673	1.7216	0.567018	3.03624
ENSG00000087086	FTL	protein_coding	Never DE	-1.71389	0.00240457	0.0981906	720.856	-0.777278	0.256096	-3.0351
ENSG00000135052	GOLM1	protein_coding	Never DE	-1.75696	0.00240928	0.0981906	68.6359	-0.813078	0.267944	-3.03451
ENSG00000150977	RILPL2	protein_coding	Never DE	-1.88101	0.00241422	0.0981906	286.43	-0.911509	0.300442	-3.03389
ENSG00000130487	KLHDC7B	protein_coding	Never DE	3.68982	0.00243028	0.0985892	6.30712	1.88355	0.621246	3.03189
ENSG00000251629	LINC02241	lincRNA	Never DE	1.97247	0.00247272	0.0996596	65.6841	0.98	0.323789	3.02666
ENSG00000128654	MTX2	protein_coding	Never DE	1.63256	0.00247446	0.0996596	191.345	0.707133	0.233651	3.02645
ENSG00000132436	FIGNL1	protein_coding	Never DE	1.8394	0.00247566	0.0996596	45.5582	0.879237	0.290532	3.0263
ENSG00000071794	HLTF	protein_coding	Never DE	1.60161	0.00248848	0.0999201	176.284	0.679519	0.224654	3.02474
ENSG00000046604	DSG2	protein_coding	Never DE	-4.52352	0.00250478	0.100319	8.25245	-2.17744	0.720349	-3.02276
ENSG00000211896	IGHG1	IG_C_gene	Never DE	2.28814	0.00252162	0.100737	119.733	1.19418	0.395327	3.02073
ENSG00000142156	COL6A1	protein_coding	Never DE	-3.63299	0.00254936	0.101428	5.32355	-1.86116	0.616804	-3.01742
ENSG00000144366	GULP1	protein_coding	Never DE	-8.51243	0.00255653	0.101428	32.2492	-3.08957	1.0242	-3.01657
ENSG00000149257	SERPINH1	protein_coding	Never DE	-2.19582	0.00255825	0.101428	15.3115	-1.13476	0.376201	-3.01637
ENSG00000228222	AC073050.1	lincRNA	Never DE	-3.63742	0.00257846	0.101972	23.736	-1.86292	0.618092	-3.01398
ENSG00000122547	EEPD1	protein_coding	Never DE	-2.06849	0.00261068	0.102988	404.275	-1.04858	0.34834	-3.01021
ENSG00000137177	KIF13A	protein_coding	Never DE	-1.56628	0.002629	0.103276	617.595	-0.647343	0.215201	-3.00808
ENSG00000141526	SLC16A3	protein_coding	Never DE	-1.88805	0.00263112	0.103276	333.507	-0.916896	0.304836	-3.00784
ENSG00000213626	LBH	protein_coding	Never DE	1.63218	0.00264401	0.103524	397.423	0.706802	0.235103	3.00635
ENSG00000156564	LRFN2	protein_coding	Never DE	1.93723	0.00266247	0.103988	42.1289	0.953992	0.317549	3.00424
ENSG00000218586	AC006971.1	processed_pseudogene	Never DE	4.13696	0.00267281	0.104134	6.85948	2.04857	0.682161	3.00306
ENSG00000004660	CAMKK1	protein_coding	Never DE	-1.98899	0.00270583	0.104773	48.794	-0.992035	0.330753	-2.99932
ENSG00000282804	AL512428.1	protein_coding	Never DE	2.00903	0.00270806	0.104773	64.868	1.0065	0.335603	2.99907
ENSG00000128849	CGNL1	protein_coding	Never DE	-3.70814	0.00270919	0.104773	9.78376	-1.89069	0.630454	-2.99894
ENSG00000153179	RASSF3	protein_coding	Never DE	-1.2967	0.00272764	0.105228	1429.69	-0.37484	0.125077	-2.99687
ENSG00000260708	AL118516.1	antisense	Never DE	-2.49883	0.00273669	0.105319	9.90099	-1.32125	0.441025	-2.99586
ENSG00000099204	ABLIM1	protein_coding	Never DE	1.63374	0.00274364	0.105329	1355.1	0.708177	0.236446	2.99509
ENSG00000233292	AL513533.1	processed_pseudogene	Never DE	6.02002	0.00275248	0.105411	6.64444	2.58977	0.864955	2.99411
ENSG00000188158	NHS	protein_coding	Never DE	-1.79085	0.00278612	0.106216	99.9799	-0.840642	0.281113	-2.9904
ENSG00000224186	C5orf66	antisense	Never DE	-2.11988	0.00278698	0.106216	44.7772	-1.08398	0.362499	-2.99031
ENSG00000151718	WWC2	protein_coding	Never DE	-1.56532	0.00279625	0.106312	196.49	-0.646458	0.216258	-2.98929
ENSG00000106546	AHR	protein_coding	Never DE	-2.26013	0.0028203	0.106968	18.0703	-1.17641	0.393886	-2.98667
ENSG00000165553	NGB	protein_coding	Never DE	-2.0458	0.00282892	0.107036	27.6462	-1.03266	0.345865	-2.98574
ENSG00000073910	FRY	protein_coding	Never DE	-1.31915	0.00286229	0.107675	1213.83	-0.399604	0.133998	-2.98215
ENSG00000134830	C5AR2	protein_coding	Never DE	-2.05518	0.00286242	0.107675	24.7946	-1.03926	0.348496	-2.98214
ENSG00000118976	OTUD4P1	processed_pseudogene	Never DE	2.61864	0.00286631	0.107675	9.49405	1.38882	0.465777	2.98172
ENSG00000119900	OGFRL1	protein_coding	Never DE	-1.49069	0.00290121	0.108726	831.022	-0.575978	0.19341	-2.97802
ENSG00000282988	AL031777.3	protein_coding	Never DE	2.18337	0.0029089	0.108755	81.4015	1.12655	0.378393	2.9772
ENSG00000132109	TRIM21	protein_coding	Never DE	1.61608	0.00293733	0.109333	118.599	0.692497	0.232833	2.97422
ENSG00000240093	AC093627.3	antisense	Never DE	-2.09105	0.00293823	0.109333	14.9234	-1.06423	0.357829	-2.97413
ENSG00000228065	LINC01515	lincRNA	Never DE	-2.99918	0.00296008	0.109886	9.38377	-1.58457	0.533192	-2.97185
ENSG00000127863	TNFRSF19	protein_coding	Unresolved	2.40405	0.00299715	0.111	10.1928	1.26547	0.426367	2.96803
ENSG00000039560	RAI14	protein_coding	Never DE	-2.95694	0.00302666	0.11183	21.6486	-1.5641	0.527519	-2.96502
ENSG00000105443	CYTH2	protein_coding	Never DE	-1.59047	0.0030365	0.111931	46.8824	-0.669451	0.225859	-2.96402
ENSG00000232063	AL691447.2	lincRNA	Never DE	2.31398	0.00305927	0.11244	12.8755	1.21038	0.408674	2.96172
ENSG00000168016	TRANK1	protein_coding	Never DE	1.46344	0.00306458	0.11244	761.154	0.549367	0.185523	2.96118
ENSG00000242262	AC092597.1	processed_pseudogene	Never DE	2.6505	0.00311308	0.113953	22.0274	1.40626	0.475677	2.95635
ENSG00000231006	RPL7P32	processed_pseudogene	Never DE	2.51238	0.00313266	0.114129	43.5396	1.32905	0.449854	2.95441
ENSG00000104763	ASAH1	protein_coding	Never DE	-1.52535	0.0031327	0.114129	1600.14	-0.609143	0.206181	-2.95441
ENSG00000231752	EMBP1	transcribed_unprocessed_pseudogene	Never DE	1.88641	0.00314929	0.114129	87.3801	0.915644	0.310096	2.95278
ENSG00000145819	ARHGAP26	protein_coding	Never DE	-1.57546	0.00315093	0.114129	7329.07	-0.655777	0.2221	-2.95262
ENSG00000135299	ANKRD6	protein_coding	Never DE	-1.54864	0.00315701	0.114129	103.626	-0.631004	0.213753	-2.95202
ENSG00000169213	RAB3B	protein_coding	Never DE	-6.97739	0.00318237	0.114129	4.11718	-2.80269	0.950208	-2.94955
ENSG00000198804	MT-CO1	protein_coding	Never DE	-1.49832	0.00318337	0.114129	26850.2	-0.583346	0.197781	-2.94945
ENSG00000156467	UQCRB	protein_coding	Never DE	-1.37864	0.00320499	0.114129	194.984	-0.46325	0.157174	-2.94736
ENSG00000172331	BPGM	protein_coding	Never DE	1.61846	0.00320744	0.114129	116.338	0.694624	0.235695	2.94712
ENSG00000267121	AC008105.3	antisense	Never DE	-1.36822	0.003212	0.114129	184.075	-0.452302	0.153495	-2.94669
ENSG00000183019	MCEMP1	protein_coding	Never DE	-2.2081	0.00321477	0.114129	12.2907	-1.14281	0.387863	-2.94642
ENSG00000257599	OVCH1-AS1	antisense	Never DE	1.94206	0.0032178	0.114129	75.3502	0.957586	0.325032	2.94613
ENSG00000100034	PPM1F	protein_coding	Never DE	-1.55996	0.00322078	0.114129	189.409	-0.641508	0.217767	-2.94584
ENSG00000141756	FKBP10	protein_coding	Never DE	-8.47612	0.00322362	0.114129	3.06902	-3.0834	1.04679	-2.94557
ENSG00000173486	FKBP2	protein_coding	Never DE	-2.45614	0.00322665	0.114129	18.0438	-1.29639	0.44016	-2.94528
ENSG00000163046	ANKRD30BL	protein_coding	Never DE	-4.47406	0.00325787	0.114975	4.90697	-2.16158	0.734659	-2.9423
ENSG00000107736	CDH23	protein_coding	Never DE	-1.62319	0.0032938	0.115983	205.953	-0.698829	0.237786	-2.9389
ENSG00000137831	UACA	protein_coding	Never DE	-1.91119	0.00330339	0.116061	73.621	-0.934469	0.318063	-2.938
ENSG00000183580	FBXL7	protein_coding	Never DE	-2.79303	0.00332527	0.116196	36.3303	-1.48183	0.50472	-2.93595
ENSG00000154080	CHST9	protein_coding	Never DE	-8.50017	0.00333125	0.116196	3.05963	-3.08749	1.05182	-2.93539
ENSG00000145723	GIN1	protein_coding	Never DE	1.83656	0.00333425	0.116196	54.3306	0.877007	0.298798	2.93511
ENSG00000133056	PIK3C2B	protein_coding	Never DE	1.42654	0.00334352	0.116196	179.235	0.512518	0.174667	2.93425
ENSG00000133612	AGAP3	protein_coding	Never DE	-1.87774	0.00334414	0.116196	147.247	-0.908995	0.309794	-2.9342
ENSG00000152894	PTPRK	protein_coding	Never DE	1.49047	0.00335763	0.116408	535.176	0.575765	0.196309	2.93295
ENSG00000145708	CRHBP	protein_coding	Never DE	-3.39364	0.00339774	0.117327	14.5994	-1.76283	0.601802	-2.92926
ENSG00000250116	AC018682.1	antisense	Never DE	-3.23985	0.00339905	0.117327	12.6445	-1.69593	0.578985	-2.92914
ENSG00000169760	NLGN1	protein_coding	Never DE	-3.14404	0.00343082	0.118017	18.0822	-1.65262	0.564759	-2.92624
ENSG00000178295	GEN1	protein_coding	Never DE	1.34583	0.00343403	0.118017	170.241	0.428498	0.146447	2.92595
ENSG00000144451	SPAG16	protein_coding	Never DE	1.69461	0.00344156	0.118018	115.543	0.76095	0.26013	2.92527
ENSG00000242574	HLA-DMB	protein_coding	Never DE	-1.5724	0.00351599	0.120308	259.72	-0.65297	0.223727	-2.91861
ENSG00000142798	HSPG2	protein_coding	Never DE	-1.84977	0.00353672	0.120671	33.3355	-0.887349	0.304223	-2.91677
ENSG00000165078	CPA6	protein_coding	Never DE	2.34986	0.00354192	0.120671	15.3552	1.23257	0.422647	2.91632
ENSG00000228887	EEF1DP1	processed_pseudogene	Never DE	2.04001	0.0035635	0.121144	32.9692	1.02857	0.352926	2.91442
ENSG00000188419	CHM	protein_coding	Never DE	1.4188	0.00360384	0.122251	574.685	0.504668	0.173371	2.9109
ENSG00000115415	STAT1	protein_coding	Unresolved	1.58249	0.00365542	0.123734	2662.26	0.662193	0.227835	2.90646
ENSG00000185261	KIAA0825	protein_coding	Never DE	-1.41704	0.00368328	0.12441	354.701	-0.502875	0.173161	-2.90408
ENSG00000259635	AC100830.1	antisense	Never DE	-1.8961	0.00369732	0.124616	30.207	-0.923035	0.317971	-2.90289
ENSG00000254709	IGLL5	protein_coding	Never DE	2.03151	0.00372283	0.125121	33.6578	1.02255	0.352514	2.90074
ENSG00000131914	LIN28A	protein_coding	Never DE	-16.0661	0.00372821	0.125121	14.8078	-4.00594	1.38122	-2.90029
ENSG00000213553	RPLP0P6	processed_pseudogene	Never DE	2.0235	0.00376079	0.125947	71.1699	1.01686	0.350935	2.89756
ENSG00000178974	FBXO34	protein_coding	Never DE	-1.49813	0.00377513	0.126091	836.444	-0.583166	0.201344	-2.89636
ENSG00000152284	TCF7L1	protein_coding	Never DE	-2.68724	0.00378114	0.126091	21.9173	-1.42613	0.49247	-2.89587
ENSG00000218336	TENM3	protein_coding	Never DE	-3.90098	0.00380252	0.126361	19.0182	-1.96384	0.678566	-2.8941
ENSG00000112182	BACH2	protein_coding	Never DE	1.50984	0.00380529	0.126361	8765.9	0.594394	0.205398	2.89387
ENSG00000145287	PLAC8	protein_coding	Never DE	1.49487	0.00382799	0.126848	1407.46	0.580017	0.200559	2.892
ENSG00000163818	LZTFL1	protein_coding	Never DE	1.36315	0.00384182	0.127038	187.05	0.44694	0.154604	2.89087
ENSG00000160194	NDUFV3	protein_coding	Never DE	-1.41497	0.00385787	0.127084	87.7804	-0.500768	0.173303	-2.88956
ENSG00000121851	POLR3GL	protein_coding	Never DE	-1.83128	0.00388045	0.127084	19.6769	-0.872854	0.302264	-2.88772
ENSG00000149557	FEZ1	protein_coding	Never DE	-2.64702	0.00388359	0.127084	9.36593	-1.40437	0.486368	-2.88747
ENSG00000136826	KLF4	protein_coding	Never DE	-1.93554	0.00389405	0.127084	280.368	-0.952737	0.330053	-2.88662
ENSG00000186431	FCAR	protein_coding	Never DE	-1.98062	0.00390469	0.127084	355.805	-0.985954	0.341662	-2.88576
ENSG00000132514	CLEC10A	protein_coding	Never DE	-2.3966	0.00391387	0.127084	77.4852	-1.26099	0.437081	-2.88502
ENSG00000188157	AGRN	protein_coding	Unresolved	1.91931	0.00392105	0.127084	23.1184	0.940584	0.326088	2.88444
ENSG00000170275	CRTAP	protein_coding	Never DE	-1.31379	0.00392219	0.127084	231.868	-0.393733	0.136507	-2.88435
ENSG00000135426	TESPA1	protein_coding	Never DE	1.92345	0.00392725	0.127084	965.705	0.943694	0.327223	2.88395
ENSG00000100599	RIN3	protein_coding	Never DE	-1.51179	0.00393858	0.127084	1844.86	-0.596261	0.206817	-2.88304
ENSG00000259884	AC025259.3	lincRNA	Never DE	-4.10493	0.00394879	0.127084	9.32782	-2.03736	0.70687	-2.88222
ENSG00000115756	HPCAL1	protein_coding	Never DE	-1.34336	0.00395358	0.127084	843.878	-0.425849	0.14777	-2.88184
ENSG00000135940	COX5B	protein_coding	Never DE	1.93726	0.00395615	0.127084	194.379	0.954018	0.331068	2.88164
ENSG00000137710	RDX	protein_coding	Never DE	-1.3951	0.003977	0.127084	351.288	-0.480364	0.166794	-2.87998
ENSG00000157985	AGAP1	protein_coding	Never DE	-1.77011	0.00398665	0.127084	117.637	-0.823835	0.286132	-2.87922
ENSG00000160321	ZNF208	protein_coding	Unresolved	-1.77334	0.00398813	0.127084	18.5018	-0.826466	0.287057	-2.8791
ENSG00000229097	CALM2P2	processed_pseudogene	Never DE	3.75585	0.00399458	0.127084	102.743	1.90914	0.66322	2.87859
ENSG00000178789	CD300LB	protein_coding	Never DE	-2.07792	0.00399486	0.127084	78.2005	-1.05514	0.36655	-2.87857
ENSG00000168214	RBPJ	protein_coding	Never DE	-1.41886	0.0039966	0.127084	1276.19	-0.504731	0.175349	-2.87843
ENSG00000231689	LINC01090	lincRNA	Never DE	-5.25166	0.00401518	0.127417	5.46595	-2.39277	0.8317	-2.87697
ENSG00000227028	SLC8A1-AS1	antisense	Never DE	-1.91698	0.00408864	0.129141	35.8221	-0.938839	0.32698	-2.87124
ENSG00000198223	CSF2RA	protein_coding	Never DE	-1.72826	0.00411391	0.129141	250.356	-0.789322	0.275093	-2.86929
ENSG00000140749	IGSF6	protein_coding	Never DE	-1.70519	0.00411736	0.129141	176.718	-0.769929	0.268359	-2.86903
ENSG00000174776	WDR49	protein_coding	Never DE	-1.59994	0.00412594	0.129141	155.33	-0.678022	0.236379	-2.86837
ENSG00000248996	AC145098.1	antisense	Never DE	-3.0322	0.00412615	0.129141	17.2717	-1.60037	0.557939	-2.86835
ENSG00000165801	ARHGEF40	protein_coding	Never DE	-1.6609	0.00413354	0.129141	138.161	-0.731964	0.255236	-2.86779
ENSG00000136147	PHF11	protein_coding	Unresolved	1.42395	0.00413434	0.129141	698.694	0.509899	0.177806	2.86773
ENSG00000244582	RPL21P120	processed_pseudogene	Never DE	4.69883	0.00415017	0.129141	54.2505	2.2323	0.77875	2.86652
ENSG00000171208	NETO2	protein_coding	Never DE	-1.8108	0.00415485	0.129141	77.2174	-0.856628	0.298876	-2.86616
ENSG00000273802	HIST1H2BG	protein_coding	Never DE	1.8519	0.00415659	0.129141	79.6966	0.889007	0.310188	2.86603
ENSG00000118855	MFSD1	protein_coding	Never DE	-1.39649	0.00415974	0.129141	533.107	-0.48181	0.168125	-2.86579
ENSG00000213763	ACTBP2	processed_pseudogene	Never DE	2.21157	0.0041854	0.129608	23.049	1.14507	0.399838	2.86384
ENSG00000106617	PRKAG2	protein_coding	Never DE	-1.53778	0.00419125	0.129608	1672.06	-0.620853	0.216824	-2.8634
ENSG00000170677	SOCS6	protein_coding	Never DE	-1.45131	0.00423624	0.130423	89.4935	-0.537352	0.187884	-2.86001
ENSG00000242660	AC015911.1	processed_pseudogene	Never DE	3.20178	0.00423713	0.130423	186.351	1.67888	0.58703	2.85995
ENSG00000109381	ELF2	protein_coding	Never DE	-1.37834	0.00424548	0.130423	1669.96	-0.462936	0.161904	-2.85932
ENSG00000274641	HIST1H2BO	protein_coding	Never DE	1.98589	0.00425075	0.130423	18.6292	0.989782	0.346207	2.85893
ENSG00000156675	RAB11FIP1	protein_coding	Never DE	-1.65906	0.00426812	0.130476	994.455	-0.730367	0.255584	-2.85763
ENSG00000177156	TALDO1	protein_coding	Never DE	-1.58394	0.00426907	0.130476	269.467	-0.663518	0.232197	-2.85756
ENSG00000092421	SEMA6A	protein_coding	Never DE	-2.9876	0.00430569	0.13134	34.5272	-1.57899	0.553089	-2.85485
ENSG00000106069	CHN2	protein_coding	Never DE	-1.58105	0.00433112	0.131861	1774.58	-0.660886	0.231647	-2.85298
ENSG00000232177	MTND4P24	processed_pseudogene	Never DE	-3.1224	0.00435904	0.131932	9.33099	-1.64266	0.576181	-2.85094
ENSG00000169291	SHE	protein_coding	Never DE	-4.57937	0.00436103	0.131932	4.88103	-2.19515	0.770013	-2.85079
ENSG00000250138	AC139495.3	unprocessed_pseudogene	Never DE	-2.12499	0.00438103	0.131932	22.9897	-1.08745	0.381652	-2.84934
ENSG00000278996	FP671120.1	lincRNA	Never DE	-1.97984	0.00438489	0.131932	2468.07	-0.985387	0.345864	-2.84906
ENSG00000113441	LNPEP	protein_coding	Never DE	1.36559	0.00438957	0.131932	2184.85	0.449528	0.1578	2.84872
ENSG00000115053	NCL	protein_coding	Never DE	-1.29055	0.00439331	0.131932	1439.73	-0.367981	0.129186	-2.84845
ENSG00000178726	THBD	protein_coding	Never DE	-2.54942	0.00440261	0.131932	38.8123	-1.35017	0.474114	-2.84777
ENSG00000125812	GZF1	protein_coding	Never DE	-1.90726	0.004407	0.131932	211.046	-0.931503	0.327135	-2.84746
ENSG00000143797	MBOAT2	protein_coding	Never DE	-1.55418	0.00440892	0.131932	129.029	-0.636158	0.223423	-2.84732
ENSG00000165617	DACT1	protein_coding	Never DE	2.74932	0.00442718	0.132019	23.9235	1.45907	0.512675	2.846
ENSG00000187498	COL4A1	protein_coding	Never DE	-5.44765	0.00443587	0.132019	56.3166	-2.44563	0.859511	-2.84538
ENSG00000008083	JARID2	protein_coding	Never DE	-1.88108	0.00443697	0.132019	6274.05	-0.911559	0.320374	-2.8453
ENSG00000247317	LY6E-DT	lincRNA	Never DE	2.37484	0.00445171	0.132207	16.0338	1.24783	0.43872	2.84424
ENSG00000257176	AC009318.1	antisense	Never DE	1.80756	0.00446956	0.132393	117.869	0.854041	0.300405	2.84297
ENSG00000256582	LINC02390	lincRNA	Never DE	1.81527	0.00447478	0.132393	56.2936	0.860182	0.302604	2.8426
ENSG00000134871	COL4A2	protein_coding	Never DE	-5.70022	0.00449551	0.132393	46.166	-2.51102	0.883812	-2.84112
ENSG00000099194	SCD	protein_coding	Never DE	-1.82961	0.0044974	0.132393	64.9873	-0.871536	0.306772	-2.84099
ENSG00000258667	HIF1A-AS2	lincRNA	Never DE	-2.05097	0.00450204	0.132393	38.6371	-1.0363	0.364811	-2.84066
ENSG00000122042	UBL3	protein_coding	Never DE	-1.3233	0.00450843	0.132393	981.355	-0.404137	0.142291	-2.84021
ENSG00000101439	CST3	protein_coding	Never DE	-1.82553	0.00452745	0.132704	146.66	-0.868314	0.305867	-2.83886
ENSG00000134954	ETS1	protein_coding	Never DE	1.69743	0.0045497	0.133108	4224.2	0.763353	0.269042	2.8373
ENSG00000100129	EIF3L	protein_coding	Never DE	-1.30034	0.00458378	0.133631	366.199	-0.378888	0.133651	-2.83492
ENSG00000171105	INSR	protein_coding	Never DE	-1.67093	0.00458456	0.133631	133.422	-0.740647	0.261264	-2.83486
ENSG00000133401	PDZD2	protein_coding	Never DE	-1.62798	0.00461118	0.134159	43.4102	-0.703082	0.248175	-2.83301
ENSG00000078237	TIGAR	protein_coding	Never DE	-1.40479	0.00463052	0.134374	273.189	-0.490358	0.173169	-2.83167
ENSG00000130382	MLLT1	protein_coding	Never DE	-1.42494	0.00463563	0.134374	119.679	-0.510897	0.180445	-2.83132
ENSG00000138463	DIRC2	protein_coding	Never DE	-1.48711	0.00465417	0.134652	1140.06	-0.572514	0.202299	-2.83004
ENSG00000113758	DBN1	protein_coding	Never DE	-1.93732	0.00466743	0.134652	32.175	-0.954065	0.337229	-2.82913
ENSG00000197872	FAM49A	protein_coding	Never DE	-1.88109	0.00467544	0.134652	4449.74	-0.911566	0.322269	-2.82858
ENSG00000025796	SEC63	protein_coding	Never DE	-1.29816	0.00468091	0.134652	926.717	-0.376473	0.133114	-2.82821
ENSG00000248445	SEMA6A-AS1	antisense	Never DE	1.41735	0.00468802	0.134652	175.957	0.5032	0.177952	2.82772
ENSG00000188313	PLSCR1	protein_coding	Never DE	1.4373	0.00473105	0.134989	872.972	0.52336	0.185274	2.8248
ENSG00000053108	FSTL4	protein_coding	Never DE	1.99873	0.00473333	0.134989	18.5461	0.999085	0.353703	2.82464
ENSG00000196126	HLA-DRB1	protein_coding	Never DE	-1.77611	0.00473868	0.134989	1872.02	-0.82872	0.293427	-2.82428
ENSG00000115268	RPS15	protein_coding	Never DE	-1.38799	0.00474109	0.134989	459.504	-0.472994	0.167484	-2.82412
ENSG00000119535	CSF3R	protein_coding	Never DE	-1.88753	0.00474264	0.134989	631.775	-0.916498	0.324537	-2.82401
ENSG00000119922	IFIT2	protein_coding	Unresolved	2.86031	0.00480716	0.136319	225.852	1.51617	0.53771	2.81968
ENSG00000100234	TIMP3	protein_coding	Never DE	-2.76405	0.0048118	0.136319	10.9153	-1.46678	0.520252	-2.81937
ENSG00000173145	NOC3L	protein_coding	Never DE	1.34604	0.00481534	0.136319	186.216	0.428717	0.152074	2.81913
ENSG00000119655	NPC2	protein_coding	Never DE	-1.56723	0.00484587	0.136937	100.174	-0.648219	0.230101	-2.81711
ENSG00000152766	ANKRD22	protein_coding	Unresolved	2.08387	0.00486651	0.137084	21.6779	1.05926	0.376194	2.81574
ENSG00000038210	PI4K2B	protein_coding	Never DE	1.75894	0.0048764	0.137084	54.0107	0.814703	0.289406	2.81509
ENSG00000155189	AGPAT5	protein_coding	Never DE	1.53831	0.00488025	0.137084	398.115	0.621344	0.220739	2.81483
ENSG00000162104	ADCY9	protein_coding	Never DE	-1.48677	0.00488589	0.137084	174.63	-0.572179	0.2033	-2.81446
ENSG00000136938	ANP32B	protein_coding	Never DE	-1.29677	0.00490798	0.137217	483.41	-0.374923	0.133282	-2.81301
ENSG00000116147	TNR	protein_coding	Never DE	-2.45009	0.00490807	0.137217	9.9739	-1.29284	0.459593	-2.81301
ENSG00000223960	PRKRA-AS1	antisense	Never DE	1.62708	0.00493805	0.13781	68.9709	0.702284	0.24983	2.81105
ENSG00000160710	ADAR	protein_coding	Unresolved	1.4515	0.00496185	0.13797	1415.05	0.537541	0.19133	2.8095
ENSG00000103472	RRN3P2	processed_transcript	Never DE	-1.41152	0.00497113	0.13797	149.777	-0.497249	0.177026	-2.8089
ENSG00000228502	EEF1A1P11	processed_pseudogene	Never DE	2.85227	0.00498262	0.13797	861.469	1.51211	0.53847	2.80816
ENSG00000157110	RBPMS	protein_coding	Never DE	-2.32133	0.00499016	0.13797	27.9495	-1.21495	0.432725	-2.80767
ENSG00000100068	LRP5L	protein_coding	Never DE	-1.70783	0.0050001	0.13797	155.895	-0.772161	0.275082	-2.80703
ENSG00000228979	PPIAP55	processed_pseudogene	Never DE	4.43016	0.00501094	0.13797	6.25603	2.14736	0.765184	2.80633
ENSG00000138311	ZNF365	protein_coding	Never DE	-1.7639	0.00501166	0.13797	46.0519	-0.818769	0.291763	-2.80628
ENSG00000228205	AC131235.1	processed_pseudogene	Never DE	2.69284	0.00501389	0.13797	13.2169	1.42913	0.509286	2.80614
ENSG00000233837	EIF3LP2	processed_pseudogene	Never DE	3.53365	0.00502269	0.137971	7.2528	1.82116	0.649122	2.80558
ENSG00000232878	DPYD-AS1	antisense	Never DE	-1.85659	0.00505123	0.138397	49.8776	-0.892658	0.31838	-2.80375
ENSG00000173114	LRRN3	protein_coding	Never DE	2.98232	0.00506268	0.138397	219.936	1.57643	0.562406	2.80302
ENSG00000141447	OSBPL1A	protein_coding	Never DE	-1.66725	0.0050646	0.138397	112.813	-0.737471	0.26311	-2.8029
ENSG00000133561	GIMAP6	protein_coding	Never DE	1.84115	0.00508231	0.138641	157.637	0.880604	0.314303	2.80177
ENSG00000204634	TBC1D8	protein_coding	Never DE	-1.74802	0.00513101	0.139607	627.875	-0.805723	0.287893	-2.79869
ENSG00000226439	AC108161.1	processed_pseudogene	Never DE	4.47398	0.00513549	0.139607	6.59981	2.16156	0.772424	2.79841
ENSG00000079308	TNS1	protein_coding	Never DE	1.72408	0.00515098	0.139787	52.7177	0.785825	0.280909	2.79744
ENSG00000224397	SMIM25	lincRNA	Never DE	-2.16979	0.00516479	0.13992	24.4923	-1.11756	0.399617	-2.79657
ENSG00000133121	STARD13	protein_coding	Never DE	-1.97449	0.00517687	0.140007	67.6761	-0.981477	0.351052	-2.79582
ENSG00000090376	IRAK3	protein_coding	Never DE	-1.52982	0.00520003	0.140219	2025.54	-0.613359	0.219498	-2.79437
ENSG00000149218	ENDOD1	protein_coding	Never DE	1.386	0.00520404	0.140219	108.28	0.470926	0.168541	2.79412
ENSG00000279320	AC069528.2	TEC	Never DE	3.15441	0.00521143	0.140219	7.45723	1.65737	0.59326	2.79367
ENSG00000073417	PDE8A	protein_coding	Never DE	-1.4419	0.0052422	0.140806	904.915	-0.527974	0.189119	-2.79176
ENSG00000037280	FLT4	protein_coding	Unresolved	-2.05876	0.00526284	0.140916	11.5575	-1.04177	0.37333	-2.79049
ENSG00000180596	HIST1H2BC	protein_coding	Never DE	1.56575	0.00526421	0.140916	174.403	0.646856	0.231814	2.79041
ENSG00000083444	PLOD1	protein_coding	Never DE	-1.6617	0.00529456	0.141098	50.1706	-0.732659	0.262739	-2.78854
ENSG00000255398	HCAR3	protein_coding	Never DE	-3.19864	0.00529615	0.141098	14.582	-1.67746	0.601575	-2.78845
ENSG00000169946	ZFPM2	protein_coding	Never DE	-1.98565	0.0052979	0.141098	26.9352	-0.989608	0.35491	-2.78834
ENSG00000233008	LINC01725	lincRNA	Never DE	1.81587	0.0053217	0.141281	147.483	0.860664	0.308826	2.78689
ENSG00000064042	LIMCH1	protein_coding	Never DE	-2.27449	0.00532273	0.141281	36.5574	-1.18555	0.425411	-2.78682
ENSG00000134146	DPH6	protein_coding	Never DE	1.52011	0.00534056	0.141422	400.731	0.604172	0.21688	2.78574
ENSG00000118961	LDAH	protein_coding	Never DE	1.55339	0.00535952	0.141422	251.519	0.635422	0.228192	2.78459
ENSG00000135047	CTSL	protein_coding	Never DE	1.76062	0.0053647	0.141422	22.6518	0.816084	0.293104	2.78428
ENSG00000135144	DTX1	protein_coding	Never DE	1.63184	0.00537101	0.141422	60.6082	0.706503	0.253782	2.7839
ENSG00000227339	THRAP3P1	processed_pseudogene	Never DE	2.62169	0.00538119	0.141422	10.8799	1.3905	0.499589	2.78328
ENSG00000228956	SATB1-AS1	processed_transcript	Never DE	1.75147	0.00538989	0.141422	964.104	0.808567	0.290563	2.78276
ENSG00000268222	EEF1A1P7	processed_pseudogene	Never DE	3.17385	0.00539093	0.141422	13.4461	1.66623	0.598784	2.7827
ENSG00000182220	ATP6AP2	protein_coding	Never DE	-1.39437	0.00540008	0.141426	272.304	-0.479614	0.17239	-2.78215
ENSG00000234568	BIN2P1	processed_pseudogene	Never DE	3.15067	0.00543854	0.141612	10.764	1.65566	0.595595	2.77984
ENSG00000163694	RBM47	protein_coding	Never DE	-1.69058	0.00544009	0.141612	1261.16	-0.757517	0.272513	-2.77975
ENSG00000106692	FKTN	protein_coding	Never DE	1.46216	0.00545018	0.141612	149.012	0.548103	0.19722	2.77915
ENSG00000116120	FARSB	protein_coding	Never DE	1.36546	0.00545072	0.141612	336.271	0.449391	0.161703	2.77912
ENSG00000231989	PPP1R2B	protein_coding	Never DE	2.72358	0.00545215	0.141612	18.1142	1.44551	0.520148	2.77903
ENSG00000142856	ITGB3BP	protein_coding	Never DE	1.51155	0.0054684	0.1418	189.713	0.596027	0.214548	2.77806
ENSG00000102290	PCDH11X	protein_coding	Never DE	-2.92125	0.00550131	0.142373	20.9799	-1.54659	0.557105	-2.77611
ENSG00000109066	TMEM104	protein_coding	Never DE	-1.85126	0.0055153	0.142373	337.869	-0.888511	0.320151	-2.77529
ENSG00000249853	HS3ST5	protein_coding	Never DE	-5.68554	0.00551763	0.142373	13.484	-2.5073	0.903482	-2.77515
ENSG00000108582	CPD	protein_coding	Never DE	-1.4898	0.00552991	0.142456	996.438	-0.575123	0.207294	-2.77443
ENSG00000109686	SH3D19	protein_coding	Never DE	-1.92047	0.00554626	0.142644	31.4443	-0.941463	0.339454	-2.77347
ENSG00000141503	MINK1	protein_coding	Never DE	-1.34365	0.00558498	0.143359	458.167	-0.426155	0.15378	-2.7712
ENSG00000260804	LINC01963	lincRNA	Never DE	2.40342	0.00559228	0.143359	17.2481	1.26509	0.456584	2.77078
ENSG00000152661	GJA1	protein_coding	Never DE	-6.95476	0.00560928	0.143561	31.1153	-2.798	1.01019	-2.76979
ENSG00000018699	TTC27	protein_coding	Never DE	1.46672	0.00562262	0.143632	362.013	0.552594	0.199564	2.76901
ENSG00000231169	EEF1B2P1	processed_pseudogene	Never DE	2.94941	0.00563031	0.143632	10.7573	1.56043	0.563622	2.76857
ENSG00000256167	ATF4P4	transcribed_processed_pseudogene	Never DE	2.79972	0.00564129	0.143679	14.2938	1.48528	0.536603	2.76793
ENSG00000167283	ATP5MG	protein_coding	Never DE	-1.30325	0.00568342	0.144488	209.126	-0.382109	0.138169	-2.76551
ENSG00000104205	SGK3	protein_coding	Never DE	-1.71803	0.00569596	0.144488	43.9974	-0.780753	0.282391	-2.76479
ENSG00000101236	RNF24	protein_coding	Never DE	-1.67132	0.00570254	0.144488	475.732	-0.740987	0.268045	-2.76441
ENSG00000184368	MAP7D2	protein_coding	Never DE	-1.69328	0.00572144	0.144488	69.2033	-0.759824	0.274966	-2.76333
ENSG00000211459	MT-RNR1	Mt_rRNA	Never DE	-2.15249	0.00572742	0.144488	299.214	-1.10601	0.400293	-2.76299
ENSG00000172575	RASGRP1	protein_coding	Never DE	1.59318	0.005734	0.144488	1520.07	0.671914	0.243216	2.76262
ENSG00000187172	BAGE2	transcribed_unprocessed_pseudogene	Never DE	1.80774	0.00574057	0.144488	38.8993	0.854184	0.309235	2.76224
ENSG00000071859	FAM50A	protein_coding	Never DE	-1.75535	0.00574647	0.144488	44.8783	-0.811756	0.293911	-2.76191
ENSG00000078081	LAMP3	protein_coding	Unresolved	2.62432	0.00578359	0.145165	17.2075	1.39194	0.504364	2.7598
ENSG00000148680	HTR7	protein_coding	Never DE	-2.50338	0.00579184	0.145165	28.4499	-1.32388	0.479781	-2.75934
ENSG00000214212	C19orf38	protein_coding	Never DE	-1.60368	0.00584452	0.146078	83.2744	-0.681391	0.247205	-2.75638
ENSG00000139970	RTN1	protein_coding	Never DE	-1.83781	0.00584682	0.146078	761.528	-0.877986	0.318544	-2.75625
ENSG00000133687	TMTC1	protein_coding	Never DE	-1.99476	0.00588088	0.146696	150.311	-0.996217	0.361688	-2.75435
ENSG00000232119	MCTS1	protein_coding	Never DE	1.53465	0.00594159	0.14789	97.5721	0.617909	0.224614	2.75099
ENSG00000213621	RPSAP54	processed_pseudogene	Never DE	4.20358	0.00596698	0.14789	14.0267	2.07162	0.753428	2.74959
ENSG00000004399	PLXND1	protein_coding	Never DE	-1.4358	0.0059684	0.14789	280.743	-0.521855	0.189799	-2.74951
ENSG00000154114	TBCEL	protein_coding	Never DE	1.40078	0.00597018	0.14789	250.12	0.486229	0.176848	2.74941
ENSG00000089009	RPL6	protein_coding	Never DE	-1.36992	0.00597727	0.14789	753.246	-0.454095	0.165184	-2.74903
ENSG00000167680	SEMA6B	protein_coding	Never DE	-5.33487	0.00598514	0.14789	42.3391	-2.41545	0.878795	-2.74859
ENSG00000259648	AL132640.2	transcribed_processed_pseudogene	Never DE	3.00821	0.0060083	0.148139	8.77992	1.58891	0.578346	2.74733
ENSG00000107581	EIF3A	protein_coding	Never DE	-1.29661	0.00601403	0.148139	1571.41	-0.374749	0.13642	-2.74702
ENSG00000126351	THRA	protein_coding	Never DE	-1.30254	0.00603186	0.148346	209.288	-0.381325	0.138863	-2.74604
ENSG00000157107	FCHO2	protein_coding	Never DE	-1.4627	0.00604939	0.148389	263.746	-0.548638	0.199861	-2.74509
ENSG00000268034	AC243960.2	processed_pseudogene	Never DE	1.89628	0.00605245	0.148389	43.4723	0.923171	0.336319	2.74493
ENSG00000102781	KATNAL1	protein_coding	Never DE	1.3502	0.0060667	0.148507	120.688	0.433176	0.157854	2.74415
ENSG00000197852	INKA2	protein_coding	Never DE	-1.70691	0.00611044	0.148656	48.3997	-0.771383	0.281342	-2.7418
ENSG00000182389	CACNB4	protein_coding	Never DE	-1.74918	0.0061242	0.148656	45.6459	-0.80668	0.294295	-2.74106
ENSG00000168615	ADAM9	protein_coding	Never DE	-1.53413	0.00613568	0.148656	464.985	-0.617425	0.225301	-2.74044
ENSG00000079482	OPHN1	protein_coding	Never DE	-1.65623	0.00614053	0.148656	93.0923	-0.727899	0.265639	-2.74018
ENSG00000215482	CALM2P3	processed_pseudogene	Never DE	2.60639	0.00614532	0.148656	8.09628	1.38205	0.504413	2.73993
ENSG00000186522	SEPT10	protein_coding	Never DE	-1.78041	0.00615014	0.148656	34.1423	-0.832212	0.303764	-2.73967
ENSG00000122644	ARL4A	protein_coding	Never DE	-1.8308	0.00615498	0.148656	108.821	-0.872471	0.318489	-2.73941
ENSG00000241163	LINC00877	lincRNA	Never DE	-1.83861	0.00615688	0.148656	143.816	-0.878616	0.320744	-2.73931
ENSG00000136514	RTP4	protein_coding	Never DE	2.32668	0.0061578	0.148656	14.8288	1.21827	0.444745	2.73926
ENSG00000186468	RPS23	protein_coding	Never DE	-1.38029	0.00620075	0.149118	1040.08	-0.464971	0.169885	-2.73697
ENSG00000067208	EVI5	protein_coding	Never DE	-1.51737	0.00622409	0.149118	1235.88	-0.601576	0.219896	-2.73574
ENSG00000138411	HECW2	protein_coding	Never DE	-2.29991	0.00623771	0.149118	29.3235	-1.20157	0.43933	-2.73502
ENSG00000203747	FCGR3A	protein_coding	Never DE	-1.61881	0.00623844	0.149118	334.881	-0.694937	0.254093	-2.73498
ENSG00000249072	AC114801.3	processed_pseudogene	Never DE	3.59332	0.00624016	0.149118	296.308	1.84532	0.674732	2.73489
ENSG00000057252	SOAT1	protein_coding	Never DE	-1.4257	0.00624965	0.149118	673.629	-0.511674	0.187126	-2.73439
ENSG00000145391	SETD7	protein_coding	Never DE	-1.2949	0.00625	0.149118	423.593	-0.372837	0.136352	-2.73437
ENSG00000122862	SRGN	protein_coding	Never DE	-1.67185	0.00625271	0.149118	2433.68	-0.741441	0.27117	-2.73423
ENSG00000049860	HEXB	protein_coding	Never DE	-1.34347	0.00626341	0.149147	308.035	-0.42596	0.15582	-2.73366
ENSG00000065978	YBX1	protein_coding	Never DE	-1.46707	0.00628702	0.149344	1155.28	-0.552938	0.202362	-2.73242
ENSG00000152778	IFIT5	protein_coding	Unresolved	1.91626	0.00629068	0.149344	197.163	0.938291	0.343415	2.73223
ENSG00000205269	TMEM170B	protein_coding	Never DE	-1.37536	0.00634212	0.150339	1177.88	-0.459814	0.168458	-2.72955
ENSG00000136267	DGKB	protein_coding	Never DE	-3.63413	0.0064129	0.151074	4.76744	-1.86161	0.682937	-2.72589
ENSG00000198792	TMEM184B	protein_coding	Never DE	-1.4291	0.00641481	0.151074	134.983	-0.51511	0.188977	-2.72579
ENSG00000168542	COL3A1	protein_coding	Never DE	-2.86586	0.00642052	0.151074	6.74529	-1.51897	0.557319	-2.72549
ENSG00000182901	RGS7	protein_coding	Unresolved	-1.50028	0.00642569	0.151074	76.9734	-0.58523	0.214745	-2.72523
ENSG00000135766	EGLN1	protein_coding	Never DE	-1.25131	0.0064279	0.151074	438.626	-0.323442	0.118689	-2.72512
ENSG00000103591	AAGAB	protein_coding	Never DE	-1.45598	0.00643073	0.151074	420.814	-0.541991	0.198898	-2.72497
ENSG00000232333	RPS27AP2	processed_pseudogene	Never DE	2.23753	0.00644222	0.151118	100.256	1.16191	0.426486	2.72438
ENSG00000085276	MECOM	protein_coding	Never DE	-2.57086	0.00647596	0.151603	31.92	-1.36225	0.50034	-2.72266
ENSG00000204291	COL15A1	protein_coding	Never DE	-3.28118	0.00648212	0.151603	9.41798	-1.71422	0.629685	-2.72234
ENSG00000240376	AC010343.1	processed_pseudogene	Never DE	1.96452	0.00649892	0.15177	49.5585	0.974177	0.357958	2.72149
ENSG00000106991	ENG	protein_coding	Never DE	-1.82132	0.00654279	0.152404	52.1316	-0.864986	0.318096	-2.71926
ENSG00000103642	LACTB	protein_coding	Never DE	-1.6327	0.00655106	0.152404	254	-0.707256	0.260131	-2.71884
ENSG00000177706	FAM20C	protein_coding	Never DE	-1.76914	0.00655511	0.152404	118.275	-0.823052	0.302744	-2.71864
ENSG00000185008	ROBO2	protein_coding	Never DE	-2.42283	0.00657835	0.152719	43.5813	-1.27669	0.46981	-2.71747
ENSG00000249264	EEF1A1P9	processed_pseudogene	Never DE	1.97311	0.00659157	0.1528	180.284	0.980469	0.360891	2.7168
ENSG00000133216	EPHB2	protein_coding	Unresolved	1.98949	0.00660457	0.152876	71.2175	0.992396	0.365368	2.71615
ENSG00000249456	AL731577.2	sense_overlapping	Never DE	-1.42215	0.00661688	0.152936	301.452	-0.508074	0.187099	-2.71554
ENSG00000077782	FGFR1	protein_coding	Never DE	-1.92651	0.00666115	0.153734	49.1739	-0.94599	0.348646	-2.71333
ENSG00000010030	ETV7	protein_coding	Unresolved	2.61317	0.00668112	0.153969	13.1569	1.3858	0.510926	2.71233
ENSG00000125505	MBOAT7	protein_coding	Never DE	-1.79306	0.00670521	0.154298	88.1476	-0.842421	0.310726	-2.71114
ENSG00000019995	ZRANB1	protein_coding	Never DE	-1.40161	0.00673484	0.1546	425.521	-0.487087	0.179758	-2.70968
ENSG00000072832	CRMP1	protein_coding	Never DE	-3.1066	0.00674369	0.1546	6.47373	-1.63534	0.603614	-2.70924
ENSG00000170871	KIAA0232	protein_coding	Never DE	-1.40733	0.0067478	0.1546	746.094	-0.492965	0.18197	-2.70904
ENSG00000198846	TOX	protein_coding	Never DE	1.62789	0.00678308	0.154869	1338.37	0.703006	0.259669	2.70731
ENSG00000128805	ARHGAP22	protein_coding	Never DE	-1.93952	0.0067926	0.154869	78.4948	-0.955697	0.353067	-2.70684
ENSG00000108468	CBX1	protein_coding	Never DE	-1.44244	0.00679331	0.154869	75.7436	-0.528515	0.195254	-2.70681
ENSG00000101160	CTSZ	protein_coding	Never DE	-1.63755	0.00679888	0.154869	243.241	-0.711543	0.262898	-2.70654
ENSG00000108239	TBC1D12	protein_coding	Never DE	-1.72034	0.00680986	0.154895	160.148	-0.782691	0.289243	-2.706
ENSG00000182963	GJC1	protein_coding	Never DE	-5.202	0.00683974	0.15535	4.03329	-2.37907	0.879654	-2.70455
ENSG00000188677	PARVB	protein_coding	Never DE	-1.86556	0.00686343	0.155394	259.276	-0.899609	0.33277	-2.7034
ENSG00000238000	AC116347.1	processed_pseudogene	Never DE	3.63731	0.00687989	0.155394	5.06207	1.86287	0.689288	2.7026
ENSG00000183723	CMTM4	protein_coding	Never DE	-1.69569	0.00688248	0.155394	53.1237	-0.761869	0.281915	-2.70248
ENSG00000177034	MTX3	protein_coding	Never DE	1.57598	0.00688559	0.155394	185.471	0.656248	0.242846	2.70233
ENSG00000255717	SNHG1	processed_transcript	Never DE	-1.53823	0.00689104	0.155394	331.763	-0.62127	0.229924	-2.70206
ENSG00000206557	TRIM71	protein_coding	Never DE	-4.16146	0.00699742	0.157567	14.4506	-2.05709	0.762742	-2.69697
ENSG00000147439	BIN3	protein_coding	Never DE	-1.46377	0.00702691	0.157918	502.098	-0.549688	0.203923	-2.69557
ENSG00000115457	IGFBP2	protein_coding	Never DE	-3.64088	0.00703579	0.157918	5.69555	-1.86429	0.691721	-2.69515
ENSG00000205213	LGR4	protein_coding	Never DE	-1.65116	0.00704311	0.157918	49.0693	-0.723484	0.268474	-2.6948
ENSG00000204147	ASAH2B	protein_coding	Never DE	2.1484	0.00708736	0.158147	22.0256	1.10327	0.409723	2.69271
ENSG00000168461	RAB31	protein_coding	Never DE	-1.58723	0.00708821	0.158147	1343.11	-0.666515	0.247529	-2.69267
ENSG00000104723	TUSC3	protein_coding	Never DE	-2.62998	0.00709771	0.158147	19.397	-1.39505	0.518179	-2.69222
ENSG00000143079	CTTNBP2NL	protein_coding	Never DE	-1.83658	0.00710201	0.158147	48.773	-0.877025	0.325787	-2.69202
ENSG00000007047	MARK4	protein_coding	Never DE	-1.44118	0.00710547	0.158147	130.247	-0.52725	0.195868	-2.69186
ENSG00000104388	RAB2A	protein_coding	Never DE	-1.32442	0.00711359	0.158147	1757.94	-0.405357	0.150607	-2.69148
ENSG00000033327	GAB2	protein_coding	Never DE	-1.61798	0.00718373	0.15932	2645.75	-0.694196	0.258238	-2.6882
ENSG00000158186	MRAS	protein_coding	Never DE	-1.88649	0.00720124	0.15932	37.3116	-0.915707	0.340742	-2.68739
ENSG00000154783	FGD5	protein_coding	Never DE	-3.04616	0.00720353	0.15932	6.62331	-1.60699	0.597999	-2.68729
ENSG00000130396	AFDN	protein_coding	Never DE	-1.4776	0.00721108	0.15932	185.004	-0.563253	0.209626	-2.68694
ENSG00000134460	IL2RA	protein_coding	Never DE	1.62581	0.00721696	0.15932	65.0859	0.701158	0.260977	2.68666
ENSG00000174013	FBXO45	protein_coding	Never DE	1.45132	0.0072673	0.160075	60.8799	0.53737	0.200187	2.68434
ENSG00000205765	C5orf51	protein_coding	Never DE	1.49714	0.00727683	0.160075	97.5894	0.582205	0.216925	2.6839
ENSG00000130779	CLIP1	protein_coding	Never DE	-1.35067	0.00728169	0.160075	827.994	-0.433678	0.161598	-2.68368
ENSG00000012779	ALOX5	protein_coding	Never DE	-1.64918	0.00729895	0.160231	737.776	-0.721751	0.26902	-2.68289
ENSG00000163638	ADAMTS9	protein_coding	Never DE	-5.0069	0.00732143	0.1605	14.0116	-2.32392	0.866533	-2.68186
ENSG00000023902	PLEKHO1	protein_coding	Never DE	-1.40812	0.00735665	0.160936	244.984	-0.493773	0.184226	-2.68025
ENSG00000154153	RETREG1	protein_coding	Never DE	1.71041	0.00736614	0.160936	600.952	0.774346	0.288954	2.67982
ENSG00000261573	AL157402.2	antisense	Never DE	-1.98319	0.00737196	0.160936	17.6647	-0.987826	0.368653	-2.67956
ENSG00000227525	RPL7P6	processed_pseudogene	Never DE	3.14879	0.00740255	0.16115	5.43792	1.6548	0.617883	2.67817
ENSG00000164330	EBF1	protein_coding	Never DE	1.52069	0.00740823	0.16115	1930.57	0.604722	0.225818	2.67791
ENSG00000120156	TEK	protein_coding	Never DE	-3.08554	0.00741249	0.16115	6.58509	-1.62552	0.607055	-2.67772
ENSG00000160593	JAML	protein_coding	Never DE	-1.47022	0.00743198	0.161328	570.448	-0.556029	0.207718	-2.67684
ENSG00000108469	RECQL5	protein_coding	Never DE	1.47047	0.00744118	0.161328	57.7061	0.556274	0.207842	2.67643
ENSG00000140350	ANP32A	protein_coding	Never DE	-1.46629	0.00747538	0.161847	621.202	-0.552171	0.206428	-2.67489
ENSG00000254842	LINC02551	lincRNA	Never DE	1.92697	0.00749315	0.161916	30.7045	0.946335	0.35389	2.67409
ENSG00000130304	SLC27A1	protein_coding	Unresolved	-1.5462	0.00749914	0.161916	46.2959	-0.628731	0.235143	-2.67383
ENSG00000237296	SMG1P1	transcribed_unprocessed_pseudogene	Never DE	-1.50782	0.00751622	0.162062	134.629	-0.592466	0.221643	-2.67306
ENSG00000138759	FRAS1	protein_coding	Never DE	-2.74885	0.00757761	0.162419	29.181	-1.45883	0.546309	-2.67033
ENSG00000142875	PRKACB	protein_coding	Never DE	1.58139	0.00758026	0.162419	1747.73	0.661193	0.247618	2.67022
ENSG00000118689	FOXO3	protein_coding	Never DE	-1.58154	0.00758657	0.162419	1909.98	-0.661334	0.247697	-2.66994
ENSG00000248333	CDK11B	protein_coding	Never DE	-1.61195	0.00759787	0.162419	264.053	-0.688809	0.258035	-2.66944
ENSG00000267476	AC104365.1	antisense	Never DE	-2.50082	0.00760329	0.162419	24.975	-1.3224	0.49543	-2.6692
ENSG00000232220	AC008440.2	antisense	Never DE	-3.22414	0.00760375	0.162419	13.5078	-1.68891	0.632748	-2.66918
ENSG00000165525	NEMF	protein_coding	Never DE	-1.24499	0.00760503	0.162419	930.564	-0.316129	0.118439	-2.66912
ENSG00000169641	LUZP1	protein_coding	Never DE	-1.46124	0.00764998	0.163158	287.847	-0.54719	0.20516	-2.66714
ENSG00000235776	AC000089.1	processed_pseudogene	Never DE	2.21765	0.00768703	0.163727	50.406	1.14903	0.431073	2.66552
ENSG00000000457	SCYL3	protein_coding	Never DE	1.46658	0.00774488	0.16463	122.725	0.552454	0.207456	2.66299
ENSG00000166262	FAM227B	protein_coding	Never DE	1.80743	0.00775036	0.16463	52.343	0.853936	0.320696	2.66276
ENSG00000140939	NOL3	protein_coding	Never DE	-2.98521	0.00778903	0.165184	4.60244	-1.57783	0.592929	-2.66108
ENSG00000210100	MT-TI	Mt_tRNA	Never DE	-2.14122	0.00780303	0.165184	20.32	-1.09843	0.412871	-2.66048
ENSG00000167522	ANKRD11	protein_coding	Never DE	-1.36408	0.00781202	0.165184	2387.25	-0.447924	0.168387	-2.66009
ENSG00000122406	RPL5	protein_coding	Never DE	-1.31283	0.00781845	0.165184	3309.17	-0.392679	0.147634	-2.65981
ENSG00000201428	RN7SKP71	misc_RNA	Never DE	1.79771	0.00786366	0.165917	1075.88	0.846162	0.318361	2.65787
ENSG00000172746	RPL12P13	unprocessed_pseudogene	Never DE	3.2978	0.00788834	0.166056	5.54903	1.72151	0.647959	2.65681
ENSG00000183691	NOG	protein_coding	Never DE	2.34993	0.00789134	0.166056	18.7682	1.23262	0.463969	2.65668
ENSG00000103855	CD276	protein_coding	Never DE	-5.02831	0.00792142	0.166466	3.39256	-2.33007	0.877485	-2.6554
ENSG00000138316	ADAMTS14	protein_coding	Never DE	4.13285	0.00795783	0.166725	4.84282	2.04714	0.771382	2.65385
ENSG00000278771	RN7SL3	misc_RNA	Never DE	-1.79746	0.00796539	0.166725	28.9468	-0.845959	0.318805	-2.65353
ENSG00000114316	USP4	protein_coding	Never DE	-1.40021	0.00796551	0.166725	569.72	-0.485639	0.183016	-2.65353
ENSG00000236986	AL157938.2	antisense	Never DE	-2.33463	0.00799327	0.166947	12.9477	-1.2232	0.461174	-2.65235
ENSG00000178217	SH2D4B	protein_coding	Never DE	1.9773	0.00799732	0.166947	15.9935	0.983535	0.37084	2.65218
ENSG00000255823	MTRNR2L8	protein_coding	Never DE	2.41215	0.00801619	0.166977	2961.92	1.27032	0.479114	2.65139
ENSG00000119888	EPCAM	protein_coding	Never DE	-3.8362	0.00802155	0.166977	4.21428	-1.93968	0.731633	-2.65116
ENSG00000110721	CHKA	protein_coding	Never DE	-1.71453	0.00806068	0.166977	447.474	-0.777815	0.293568	-2.64952
ENSG00000124641	MED20	protein_coding	Never DE	1.61041	0.00806151	0.166977	28.553	0.68743	0.259458	2.64948
ENSG00000117228	GBP1	protein_coding	Unresolved	1.66637	0.00806938	0.166977	220.23	0.736711	0.278093	2.64915
ENSG00000134698	AGO4	protein_coding	Never DE	-1.34941	0.00807094	0.166977	577.844	-0.432333	0.163201	-2.64909
ENSG00000103187	COTL1	protein_coding	Never DE	-1.50985	0.00807301	0.166977	1838.88	-0.594407	0.224389	-2.649
ENSG00000133794	ARNTL	protein_coding	Never DE	-1.25863	0.00811193	0.167561	1114.78	-0.331859	0.125354	-2.64738
ENSG00000174946	GPR171	protein_coding	Never DE	2.27466	0.0081519	0.168166	34.8636	1.18565	0.448141	2.64571
ENSG00000237111	IGHJ3P	IG_J_pseudogene	Never DE	3.4736	0.00817765	0.168477	4.10271	1.79643	0.679271	2.64465
ENSG00000166224	SGPL1	protein_coding	Never DE	-1.31786	0.00820372	0.168691	274.512	-0.398202	0.15063	-2.64357
ENSG00000136997	MYC	protein_coding	Never DE	1.61938	0.00821961	0.168691	99.1003	0.695439	0.263134	2.64291
ENSG00000255476	AC011092.2	antisense	Never DE	-2.38075	0.00822019	0.168691	8.28285	-1.25141	0.473502	-2.64289
ENSG00000174945	AMZ1	protein_coding	Never DE	-2.11736	0.00825458	0.168855	54.5965	-1.08226	0.40972	-2.64148
ENSG00000187098	MITF	protein_coding	Never DE	-1.46646	0.00827112	0.168855	206.135	-0.55234	0.209157	-2.6408
ENSG00000164209	SLC25A46	protein_coding	Never DE	1.41518	0.00827962	0.168855	377.103	0.50099	0.189737	2.64045
ENSG00000260032	NORAD	lincRNA	Never DE	-1.30477	0.00829472	0.168855	829.74	-0.383795	0.145386	-2.63983
ENSG00000140464	PML	protein_coding	Never DE	1.51805	0.00829814	0.168855	186.937	0.602218	0.228139	2.63969
ENSG00000137200	CMTR1	protein_coding	Unresolved	1.3432	0.00830175	0.168855	325.014	0.425677	0.161269	2.63954
ENSG00000169403	PTAFR	protein_coding	Never DE	-1.67287	0.00830329	0.168855	193.596	-0.742329	0.281241	-2.63948
ENSG00000140612	SEC11A	protein_coding	Never DE	-1.32452	0.00833681	0.169118	355.102	-0.405473	0.153698	-2.63812
ENSG00000134815	DHX34	protein_coding	Never DE	-1.71962	0.00834934	0.169118	134.691	-0.782094	0.296516	-2.63761
ENSG00000204531	POU5F1	protein_coding	Never DE	-4.5323	0.00835126	0.169118	6.38987	-2.18024	0.826623	-2.63753
ENSG00000142669	SH3BGRL3	protein_coding	Never DE	-1.55415	0.0083669	0.169118	135.009	-0.636123	0.24124	-2.63689
ENSG00000270641	TSIX	lincRNA	Never DE	-1.88509	0.00837381	0.169118	52.8769	-0.914632	0.346896	-2.63661
ENSG00000210107	MT-TQ	Mt_tRNA	Never DE	-3.36192	0.00838624	0.169118	9.23427	-1.74929	0.663586	-2.63611
ENSG00000160789	LMNA	protein_coding	Never DE	-2.17089	0.00839145	0.169118	110.449	-1.11828	0.424252	-2.6359
ENSG00000283674	AC068587.4	processed_transcript	Never DE	-1.42654	0.00842458	0.169378	119.835	-0.512522	0.194538	-2.63456
ENSG00000110446	SLC15A3	protein_coding	Never DE	-1.82632	0.00843344	0.169378	135.529	-0.868936	0.329867	-2.63421
ENSG00000160111	CPAMD8	protein_coding	Never DE	-2.2257	0.00843905	0.169378	20.7333	-1.15426	0.438218	-2.63398
ENSG00000118513	MYB	protein_coding	Never DE	1.79739	0.00844735	0.169378	59.9272	0.845905	0.321192	2.63365
ENSG00000125844	RRBP1	protein_coding	Never DE	-1.40017	0.00845901	0.169395	465.316	-0.485597	0.184415	-2.63318
ENSG00000198087	CD2AP	protein_coding	Never DE	1.25738	0.00848572	0.169714	1040.56	0.330418	0.125534	2.63211
ENSG00000114737	CISH	protein_coding	Never DE	2.34092	0.00853812	0.17023	53.8764	1.22708	0.466566	2.63001
ENSG00000210077	MT-TV	Mt_tRNA	Never DE	-1.81992	0.00854566	0.17023	124.214	-0.863876	0.328506	-2.62971
ENSG00000234851	RPL23AP42	processed_pseudogene	Never DE	-3.11389	0.0085535	0.17023	5.2679	-1.63872	0.623228	-2.6294
ENSG00000111843	TMEM14C	protein_coding	Never DE	-1.7832	0.00855476	0.17023	25.3343	-0.834468	0.317366	-2.62935
ENSG00000235082	SUMO1P3	processed_pseudogene	Never DE	2.6855	0.00861902	0.171292	7.46079	1.42519	0.542557	2.62681
ENSG00000279796	AL133384.2	TEC	Never DE	2.15395	0.00866229	0.171432	15.2234	1.10698	0.421692	2.6251
ENSG00000114013	CD86	protein_coding	Never DE	-1.68256	0.00867194	0.171432	1025.58	-0.750658	0.285995	-2.62472
ENSG00000164241	C5orf63	protein_coding	Never DE	1.68529	0.00868594	0.171432	55.8475	0.752997	0.286946	2.62417
ENSG00000057294	PKP2	protein_coding	Never DE	-2.25784	0.00868905	0.171432	17.4003	-1.17495	0.44776	-2.62405
ENSG00000226979	LTA	protein_coding	Never DE	2.92314	0.00869504	0.171432	7.66213	1.54752	0.589796	2.62382
ENSG00000068383	INPP5A	protein_coding	Never DE	-1.42899	0.00869651	0.171432	718.205	-0.514994	0.196281	-2.62376
ENSG00000163104	SMARCAD1	protein_coding	Never DE	1.35241	0.00870229	0.171432	428.738	0.43553	0.166009	2.62353
ENSG00000184205	TSPYL2	protein_coding	Never DE	-1.47069	0.00874873	0.172131	372.175	-0.556493	0.212262	-2.62172
ENSG00000185532	PRKG1	protein_coding	Never DE	-1.70938	0.00879925	0.172829	45.6352	-0.77347	0.295245	-2.61976
ENSG00000275294	LINC02340	lincRNA	Never DE	1.78449	0.00880614	0.172829	40.7674	0.835511	0.318959	2.61949
ENSG00000173638	SLC19A1	protein_coding	Never DE	-1.70055	0.00885218	0.173516	106.48	-0.765998	0.292621	-2.61771
ENSG00000119121	TRPM6	protein_coding	Never DE	-3.30261	0.00887688	0.173784	15.1959	-1.72361	0.658679	-2.61676
ENSG00000099985	OSM	protein_coding	Never DE	-2.3545	0.00894684	0.174936	48.1129	-1.23542	0.472603	-2.61408
ENSG00000232104	RFX3-AS1	lincRNA	Never DE	1.38269	0.00898376	0.17544	492.625	0.467479	0.178927	2.61267
ENSG00000182010	RTKN2	protein_coding	Never DE	1.80518	0.00903476	0.176217	143.906	0.852144	0.3264	2.61074
ENSG00000196935	SRGAP1	protein_coding	Never DE	-1.76512	0.00907381	0.176466	68.5184	-0.819769	0.314177	-2.60926
ENSG00000026297	RNASET2	protein_coding	Never DE	-1.75762	0.00907559	0.176466	22.1841	-0.813627	0.311831	-2.60919
ENSG00000148158	SNX30	protein_coding	Never DE	-1.4576	0.00908183	0.176466	517.571	-0.543593	0.208357	-2.60896
ENSG00000237214	AL080243.2	processed_pseudogene	Never DE	2.25162	0.00910095	0.176466	13.1556	1.17096	0.448948	2.60824
ENSG00000131089	ARHGEF9	protein_coding	Never DE	1.39824	0.00911213	0.176466	282.123	0.483617	0.185449	2.60782
ENSG00000163519	TRAT1	protein_coding	Never DE	1.98836	0.00912515	0.176466	772.98	0.991581	0.380305	2.60733
ENSG00000178965	ERICH3	protein_coding	Never DE	4.05273	0.00913504	0.176466	4.85825	2.01889	0.774425	2.60696
ENSG00000126010	GRPR	protein_coding	Never DE	-2.52083	0.00913724	0.176466	7.44774	-1.3339	0.511686	-2.60688
ENSG00000177469	CAVIN1	protein_coding	Never DE	-3.09185	0.00915064	0.176509	5.70277	-1.62847	0.624803	-2.60637
ENSG00000115461	IGFBP5	protein_coding	Never DE	-2.43323	0.0091884	0.17702	8.7544	-1.28287	0.492471	-2.60496
ENSG00000070540	WIPI1	protein_coding	Never DE	-1.62921	0.00924903	0.17797	189.341	-0.704172	0.270553	-2.60271
ENSG00000154188	ANGPT1	protein_coding	Never DE	-2.15808	0.00927797	0.178309	74.0916	-1.10975	0.426557	-2.60164
ENSG00000196586	MYO6	protein_coding	Never DE	-1.74518	0.00931208	0.178544	77.1029	-0.803374	0.308945	-2.60038
ENSG00000140990	NDUFB10	protein_coding	Never DE	-1.66536	0.00931285	0.178544	23.8608	-0.735835	0.282975	-2.60035
ENSG00000119950	MXI1	protein_coding	Never DE	-1.37722	0.00935473	0.178922	680.807	-0.46176	0.177681	-2.59881
ENSG00000250326	AC104596.1	antisense	Never DE	1.62881	0.00935534	0.178922	86.8176	0.703814	0.270824	2.59879
ENSG00000072415	MPP5	protein_coding	Never DE	-1.24777	0.00939036	0.179374	235.48	-0.319354	0.122946	-2.59751
ENSG00000104237	RP1	protein_coding	Never DE	-3.80805	0.00952762	0.181775	9.43385	-1.92905	0.744084	-2.59252
ENSG00000177575	CD163	protein_coding	Never DE	-1.80745	0.00954041	0.181799	165.058	-0.853959	0.329452	-2.59206
ENSG00000010818	HIVEP2	protein_coding	Never DE	1.38916	0.0095555	0.181866	3768.81	0.474211	0.182986	2.59151
ENSG00000129219	PLD2	protein_coding	Never DE	-1.55618	0.00957786	0.182072	49.5709	-0.638011	0.246269	-2.59071
ENSG00000116030	SUMO1	protein_coding	Never DE	-1.3183	0.00959916	0.182257	231.257	-0.398675	0.153932	-2.58994
ENSG00000154874	CCDC144B	transcribed_unprocessed_pseudogene	Never DE	-1.32453	0.00963966	0.182805	114.307	-0.405481	0.156648	-2.58849
ENSG00000139055	ERP27	protein_coding	Never DE	1.64129	0.00966357	0.183038	302.646	0.714829	0.276247	2.58764
ENSG00000132334	PTPRE	protein_coding	Never DE	-1.57764	0.00969296	0.18329	2541.52	-0.657765	0.254298	-2.58659
ENSG00000251139	AC084871.1	antisense	Never DE	-2.58316	0.00970017	0.18329	19.7709	-1.36914	0.529373	-2.58634
ENSG00000246084	LINC02325	lincRNA	Never DE	1.94404	0.00974514	0.183919	119.533	0.959054	0.371044	2.58474
ENSG00000224334	AP000357.1	processed_pseudogene	Never DE	2.69327	0.00976703	0.184111	10.5675	1.42936	0.553163	2.58397
ENSG00000256222	MTRNR2L3	protein_coding	Never DE	-1.4547	0.00979223	0.184366	79.4001	-0.540718	0.209331	-2.58308
ENSG00000248049	UBA6-AS1	antisense	Never DE	1.40119	0.00980639	0.184412	244.194	0.486651	0.188436	2.58258
ENSG00000173230	GOLGB1	protein_coding	Never DE	-1.26828	0.00982568	0.18452	1348.79	-0.342878	0.1328	-2.5819
ENSG00000072506	HSD17B10	protein_coding	Never DE	1.73365	0.00983562	0.18452	16.5615	0.793815	0.307495	2.58156
ENSG00000087157	PGS1	protein_coding	Never DE	-1.56198	0.00985758	0.184577	302.584	-0.643379	0.249296	-2.58079
ENSG00000112742	TTK	protein_coding	Never DE	1.83811	0.00986414	0.184577	17.3183	0.878219	0.340322	2.58056
ENSG00000015475	BID	protein_coding	Never DE	-1.71823	0.00987383	0.184577	418.33	-0.780925	0.302659	-2.58022
ENSG00000168813	ZNF507	protein_coding	Never DE	1.60977	0.00994347	0.185659	331.208	0.686856	0.266452	2.57779
ENSG00000214954	LRRC69	protein_coding	Never DE	1.61979	0.0099767	0.185899	107.382	0.695805	0.270044	2.57664
ENSG00000235225	AC016712.1	processed_pseudogene	Never DE	3.25948	0.00997996	0.185899	6.31793	1.70464	0.661606	2.57652
ENSG00000044115	CTNNA1	protein_coding	Never DE	-1.55209	0.00999424	0.185945	550.107	-0.634209	0.246196	-2.57603
ENSG00000189136	UBE2Q2P1	transcribed_unprocessed_pseudogene	Never DE	-1.47887	0.0100259	0.186313	72.7498	-0.564491	0.219225	-2.57494
ENSG00000069493	CLEC2D	protein_coding	Never DE	1.43662	0.0100527	0.186592	1989.25	0.522681	0.203061	2.57401
ENSG00000177917	ARL6IP6	protein_coding	Never DE	1.38326	0.0101024	0.187293	193.348	0.46807	0.181965	2.5723
ENSG00000200312	RN7SKP255	misc_RNA	Never DE	1.80307	0.0101482	0.18792	3323.41	0.850455	0.330821	2.57074
ENSG00000104765	BNIP3L	protein_coding	Never DE	-1.3762	0.0101816	0.18812	1108.62	-0.460685	0.179283	-2.5696
ENSG00000162894	FCMR	protein_coding	Never DE	1.64747	0.0102016	0.18812	469.14	0.720253	0.280372	2.56892
ENSG00000150527	MIA2	protein_coding	Never DE	1.97239	0.0102104	0.18812	78.1754	0.979947	0.381507	2.56862
ENSG00000132155	RAF1	protein_coding	Never DE	-1.37402	0.0102208	0.18812	650.413	-0.458402	0.178487	-2.56827
ENSG00000087365	SF3B2	protein_coding	Never DE	-1.31309	0.0102233	0.18812	440.347	-0.392961	0.153011	-2.56818
ENSG00000163602	RYBP	protein_coding	Never DE	-1.4549	0.0102307	0.18812	1641.43	-0.540918	0.210643	-2.56793
ENSG00000102172	SMS	protein_coding	Never DE	-1.579	0.0102615	0.188467	207.415	-0.659007	0.256734	-2.56689
ENSG00000234004	AC092017.2	processed_pseudogene	Never DE	3.23528	0.0102792	0.188572	9.04939	1.69389	0.660053	2.56629
ENSG00000215417	MIR17HG	processed_transcript	Never DE	1.52951	0.0103184	0.188856	52.3339	0.613074	0.239018	2.56497
ENSG00000090013	BLVRB	protein_coding	Never DE	-1.82208	0.0103187	0.188856	46.6782	-0.865589	0.337467	-2.56496
ENSG00000148655	LRMDA	protein_coding	Never DE	-1.50035	0.0103381	0.188991	4951.8	-0.585296	0.228247	-2.56431
ENSG00000147459	DOCK5	protein_coding	Never DE	-1.51127	0.0103818	0.189571	1514.33	-0.595763	0.232462	-2.56284
ENSG00000187627	RGPD1	protein_coding	Never DE	1.79958	0.0103982	0.189617	57.6923	0.847658	0.330819	2.5623
ENSG00000100284	TOM1	protein_coding	Never DE	-1.57996	0.0104201	0.189617	493.541	-0.659884	0.257609	-2.56157
ENSG00000120526	NUDCD1	protein_coding	Never DE	1.57925	0.0104205	0.189617	136.186	0.659243	0.257361	2.56155
ENSG00000130724	CHMP2A	protein_coding	Never DE	-1.55995	0.0104343	0.189628	68.3463	-0.641501	0.250479	-2.5611
ENSG00000233461	AL445524.1	antisense	Never DE	-2.42001	0.0104885	0.189628	7.39816	-1.27501	0.49819	-2.55929
ENSG00000123689	G0S2	protein_coding	Never DE	-4.53301	0.0104983	0.189628	580.864	-2.18047	0.852089	-2.55897
ENSG00000121895	TMEM156	protein_coding	Never DE	1.44542	0.0105098	0.189628	390.727	0.531491	0.207728	2.55859
ENSG00000087258	GNAO1	protein_coding	Unresolved	-2.1939	0.0105101	0.189628	16.3841	-1.1335	0.443018	-2.55858
ENSG00000230487	PSMG3-AS1	lincRNA	Never DE	1.77353	0.0105131	0.189628	19.9545	0.826623	0.323092	2.55848
ENSG00000160145	KALRN	protein_coding	Never DE	-1.74212	0.010517	0.189628	34.1691	-0.800842	0.31303	-2.55835
ENSG00000128915	ICE2	protein_coding	Never DE	1.41788	0.0105218	0.189628	313.11	0.503737	0.196911	2.55819
ENSG00000251593	MSNP1	processed_pseudogene	Never DE	2.07399	0.0105295	0.189628	25.6064	1.05241	0.411429	2.55794
ENSG00000107738	VSIR	protein_coding	Never DE	-1.53818	0.0106673	0.191731	776.807	-0.621227	0.243293	-2.55341
ENSG00000165502	RPL36AL	protein_coding	Never DE	-1.43153	0.0106915	0.191731	123.506	-0.517558	0.202755	-2.55262
ENSG00000072786	STK10	protein_coding	Never DE	-1.44745	0.0106989	0.191731	2468.47	-0.533516	0.209027	-2.55238
ENSG00000119686	FLVCR2	protein_coding	Never DE	-1.92044	0.0107018	0.191731	151.963	-0.941437	0.36886	-2.55229
ENSG00000129250	KIF1C	protein_coding	Never DE	-1.45045	0.0107162	0.191731	83.2164	-0.5365	0.210242	-2.55182
ENSG00000102100	SLC35A2	protein_coding	Never DE	1.66342	0.0107194	0.191731	50.7177	0.734148	0.287708	2.55172
ENSG00000248905	FMN1	protein_coding	Never DE	-1.4903	0.0107349	0.19179	583.825	-0.575606	0.225621	-2.55121
ENSG00000169093	ASMTL	protein_coding	Never DE	-1.40772	0.0107641	0.192093	174.978	-0.493364	0.193456	-2.55027
ENSG00000155561	NUP205	protein_coding	Never DE	1.31092	0.0107954	0.192316	421.821	0.390574	0.153211	2.54925
ENSG00000118257	NRP2	protein_coding	Never DE	-2.36761	0.010801	0.192316	31.6641	-1.24343	0.487797	-2.54907
ENSG00000144827	ABHD10	protein_coding	Never DE	1.44242	0.0108237	0.192503	203.595	0.528495	0.207388	2.54834
ENSG00000057704	TMCC3	protein_coding	Never DE	-1.68166	0.0108623	0.192644	378.571	-0.749884	0.294407	-2.5471
ENSG00000141905	NFIC	protein_coding	Never DE	-1.41389	0.0108738	0.192644	170.437	-0.49967	0.196201	-2.54673
ENSG00000270231	NBPF8	unprocessed_pseudogene	Never DE	-1.28821	0.0108847	0.192644	242.551	-0.365373	0.143487	-2.54638
ENSG00000078589	P2RY10	protein_coding	Never DE	1.63627	0.0108853	0.192644	341.46	0.710412	0.278991	2.54636
ENSG00000167674	HDGFL2	protein_coding	Never DE	-1.48666	0.0108991	0.192644	44.0256	-0.57208	0.224705	-2.54592
ENSG00000168259	DNAJC7	protein_coding	Never DE	-1.26948	0.0109162	0.192644	514.526	-0.34424	0.135242	-2.54537
ENSG00000132465	JCHAIN	protein_coding	Never DE	1.89707	0.0109173	0.192644	463.809	0.923776	0.362929	2.54534
ENSG00000187240	DYNC2H1	protein_coding	Unresolved	-1.40168	0.0109438	0.192895	124.17	-0.487161	0.191458	-2.54449
ENSG00000030419	IKZF2	protein_coding	Never DE	1.63128	0.0109835	0.193345	861.205	0.706003	0.277602	2.54322
ENSG00000173442	EHBP1L1	protein_coding	Never DE	-1.52495	0.0109939	0.193345	444.722	-0.608765	0.239399	-2.54289
ENSG00000019582	CD74	protein_coding	Never DE	-1.5947	0.0110255	0.193684	3213.32	-0.673288	0.264877	-2.54189
ENSG00000214176	PLEKHM1P1	transcribed_unprocessed_pseudogene	Never DE	-1.35462	0.011048	0.193743	389.849	-0.43789	0.172318	-2.54118
ENSG00000177374	HIC1	protein_coding	Never DE	-2.44174	0.0110535	0.193743	32.6271	-1.28791	0.50685	-2.541
ENSG00000197702	PARVA	protein_coding	Never DE	-2.35304	0.0110729	0.193868	7.83037	-1.23452	0.485958	-2.54039
ENSG00000156738	MS4A1	protein_coding	Never DE	1.65922	0.0110878	0.193914	927.036	0.730503	0.287609	2.53992
ENSG00000201098	RNY1	misc_RNA	Never DE	-2.75744	0.0111167	0.194203	9.04438	-1.46333	0.576339	-2.53901
ENSG00000071205	ARHGAP10	protein_coding	Never DE	-1.34495	0.0111725	0.194855	457.596	-0.427549	0.168508	-2.53726
ENSG00000074047	GLI2	protein_coding	Never DE	-4.95818	0.0111926	0.194855	5.92099	-2.30981	0.910583	-2.53663
ENSG00000091409	ITGA6	protein_coding	Never DE	1.72314	0.0111997	0.194855	695.713	0.785042	0.30951	2.5364
ENSG00000179639	FCER1A	protein_coding	Never DE	-2.65688	0.0112035	0.194855	19.6611	-1.40973	0.555826	-2.53629
ENSG00000139364	TMEM132B	protein_coding	Never DE	-2.38375	0.0112533	0.19549	12.2938	-1.25323	0.494423	-2.53473
ENSG00000149970	CNKSR2	protein_coding	Never DE	1.46397	0.0112723	0.19549	518.108	0.549884	0.21699	2.53414
ENSG00000111647	UHRF1BP1L	protein_coding	Never DE	-1.3408	0.0112773	0.19549	815.915	-0.423097	0.166969	-2.53399
ENSG00000212829	RPS26P3	processed_pseudogene	Never DE	6.47885	0.0113247	0.196096	3.97235	2.69574	1.06445	2.53252
ENSG00000138795	LEF1	protein_coding	Never DE	1.86607	0.0113736	0.196727	3446.27	0.900001	0.35559	2.531
ENSG00000171492	LRRC8D	protein_coding	Never DE	1.36032	0.0114095	0.197131	206.612	0.443943	0.175479	2.5299
ENSG00000197302	ZNF720	protein_coding	Never DE	1.39987	0.0114328	0.197317	191.759	0.485298	0.191879	2.52918
ENSG00000175756	AURKAIP1	protein_coding	Never DE	-1.71245	0.011488	0.197929	20.3305	-0.77606	0.307047	-2.52749
ENSG00000178662	CSRNP3	protein_coding	Never DE	-3.98999	0.0115032	0.197929	6.51156	-1.99638	0.790012	-2.52703
ENSG00000175294	CATSPER1	protein_coding	Never DE	-2.63907	0.0115206	0.197929	6.67384	-1.40003	0.554139	-2.5265
ENSG00000247925	AL139807.1	antisense	Never DE	-1.66265	0.0115286	0.197929	40.1248	-0.733486	0.290345	-2.52625
ENSG00000082014	SMARCD3	protein_coding	Never DE	-1.59069	0.0115312	0.197929	88.482	-0.669654	0.265086	-2.52618
ENSG00000186265	BTLA	protein_coding	Never DE	1.61729	0.0115569	0.198154	235.907	0.693577	0.274641	2.52539
ENSG00000198538	ZNF28	protein_coding	Never DE	1.54221	0.0115843	0.198409	64.5753	0.624995	0.247566	2.52456
ENSG00000179241	LDLRAD3	protein_coding	Never DE	-1.55682	0.0116216	0.19883	171.511	-0.638598	0.253067	-2.52343
ENSG00000154736	ADAMTS5	protein_coding	Unresolved	-3.37511	0.0116578	0.199233	7.537	-1.75494	0.695757	-2.52234
ENSG00000214558	AL365217.1	processed_pseudogene	Never DE	2.61443	0.0117161	0.200012	13.1454	1.38649	0.550069	2.52058
ENSG00000198585	NUDT16	protein_coding	Never DE	-1.42966	0.0117336	0.200094	96.0998	-0.51567	0.204626	-2.52006
ENSG00000129317	PUS7L	protein_coding	Never DE	1.41132	0.0117505	0.200115	362.709	0.497049	0.197277	2.51955
ENSG00000161813	LARP4	protein_coding	Never DE	1.38292	0.0117602	0.200115	708.105	0.467722	0.185658	2.51926
ENSG00000170836	PPM1D	protein_coding	Never DE	-1.35663	0.0117841	0.200117	261.181	-0.440032	0.174717	-2.51854
ENSG00000249685	AC079921.2	lincRNA	Never DE	2.00743	0.0118215	0.200117	12.3748	1.00535	0.399357	2.51743
ENSG00000163492	CCDC141	protein_coding	Never DE	1.46979	0.0118292	0.200117	421.882	0.555608	0.220725	2.5172
ENSG00000245205	EEF1A1P4	processed_pseudogene	Never DE	2.7281	0.0118336	0.200117	11.7771	1.4479	0.575232	2.51707
ENSG00000070950	RAD18	protein_coding	Never DE	1.28901	0.0118419	0.200117	204.024	0.366265	0.145527	2.51682
ENSG00000152359	POC5	protein_coding	Never DE	1.51138	0.0118461	0.200117	116.363	0.595864	0.236765	2.5167
ENSG00000065675	PRKCQ	protein_coding	Never DE	1.64815	0.0118493	0.200117	1098.87	0.720847	0.286437	2.5166
ENSG00000162444	RBP7	protein_coding	Never DE	-2.01025	0.0118706	0.200261	17.2722	-1.00737	0.400392	-2.51597
ENSG00000035862	TIMP2	protein_coding	Never DE	-1.64291	0.0119167	0.200473	280.943	-0.716256	0.284839	-2.5146
ENSG00000141068	KSR1	protein_coding	Never DE	-1.62417	0.011922	0.200473	569.339	-0.6997	0.278272	-2.51444
ENSG00000143702	CEP170	protein_coding	Never DE	-1.27723	0.0119268	0.200473	1137.57	-0.353016	0.140403	-2.5143
ENSG00000213707	HMGB1P10	processed_pseudogene	Never DE	2.09554	0.0119403	0.200473	27.3644	1.06733	0.424569	2.51391
ENSG00000255595	AC007368.1	processed_transcript	Unresolved	-2.87057	0.0119469	0.200473	6.68531	-1.52134	0.605217	-2.51371
ENSG00000175868	CALCB	protein_coding	Never DE	1.80074	0.0120535	0.202046	49.2774	0.848588	0.338005	2.51057
ENSG00000122884	P4HA1	protein_coding	Never DE	-1.28595	0.0121028	0.202611	332.12	-0.362839	0.144607	-2.50913
ENSG00000053918	KCNQ1	protein_coding	Never DE	-1.45258	0.0121129	0.202611	875.58	-0.538622	0.21469	-2.50884
ENSG00000141480	ARRB2	protein_coding	Never DE	-1.43078	0.0121305	0.20269	607.242	-0.516804	0.206036	-2.50833
ENSG00000198677	TTC37	protein_coding	Never DE	1.31656	0.01215	0.202709	725.818	0.396768	0.158216	2.50776
ENSG00000116871	MAP7D1	protein_coding	Never DE	-1.39486	0.0121574	0.202709	420.985	-0.480117	0.191469	-2.50754
ENSG00000142552	RCN3	protein_coding	Never DE	-1.78596	0.0121703	0.20271	23.7677	-0.836704	0.333725	-2.50717
ENSG00000072518	MARK2	protein_coding	Never DE	-1.29087	0.0122567	0.203815	396.866	-0.368346	0.147064	-2.50467
ENSG00000267327	AC009271.1	lincRNA	Never DE	-4.41061	0.0122626	0.203815	4.69873	-2.14098	0.854854	-2.5045
ENSG00000176597	B3GNT5	protein_coding	Never DE	-1.78518	0.0123001	0.204224	189.947	-0.836067	0.333971	-2.50341
ENSG00000028137	TNFRSF1B	protein_coding	Never DE	-1.64366	0.0123303	0.204389	1003.1	-0.716914	0.286474	-2.50255
ENSG00000231991	ANXA2P2	processed_pseudogene	Never DE	1.90807	0.0123361	0.204389	20.5707	0.932112	0.37249	2.50238
ENSG00000127946	HIP1	protein_coding	Never DE	-1.53349	0.0123704	0.204485	267.542	-0.616819	0.24659	-2.5014
ENSG00000135763	URB2	protein_coding	Never DE	1.5394	0.0123807	0.204485	58.673	0.622371	0.248839	2.5011
ENSG00000180879	SSR4	protein_coding	Never DE	1.6064	0.0123808	0.204485	35.733	0.683831	0.273412	2.5011
ENSG00000130254	SAFB2	protein_coding	Never DE	-1.31826	0.0124118	0.204782	426.82	-0.398639	0.159442	-2.50021
ENSG00000170889	RPS9	protein_coding	Never DE	-1.31016	0.0124326	0.204911	624.582	-0.38974	0.15592	-2.49962
ENSG00000147457	CHMP7	protein_coding	Never DE	1.52954	0.0124579	0.205067	461.186	0.613096	0.245346	2.4989
ENSG00000118418	HMGN3	protein_coding	Never DE	-1.27156	0.0124681	0.205067	269.259	-0.3466	0.138717	-2.49861
ENSG00000235750	KIAA0040	protein_coding	Never DE	1.46956	0.0124956	0.205286	337.024	0.555382	0.222346	2.49783
ENSG00000132694	ARHGEF11	protein_coding	Never DE	-1.48706	0.0125076	0.205286	296.071	-0.572464	0.229216	-2.49749
ENSG00000174197	MGA	protein_coding	Never DE	1.27558	0.0125256	0.205286	891.713	0.351157	0.140633	2.49698
ENSG00000120800	UTP20	protein_coding	Never DE	1.41233	0.0125592	0.205286	281.125	0.49808	0.199549	2.49603
ENSG00000230825	AC005532.1	processed_transcript	Never DE	1.96107	0.0125866	0.205286	40.2069	0.971639	0.389394	2.49526
ENSG00000117475	BLZF1	protein_coding	Never DE	1.30586	0.0126068	0.205286	185.377	0.385002	0.154329	2.49469
ENSG00000147526	TACC1	protein_coding	Never DE	-1.32483	0.0126119	0.205286	1352.55	-0.405813	0.16268	-2.49454
ENSG00000154814	OXNAD1	protein_coding	Never DE	1.68778	0.0126138	0.205286	1762.51	0.755131	0.302719	2.49449
ENSG00000100644	HIF1A	protein_coding	Never DE	-1.54174	0.0126199	0.205286	2337.27	-0.624562	0.250394	-2.49432
ENSG00000122958	VPS26A	protein_coding	Never DE	-1.30892	0.0126318	0.205286	459.937	-0.388381	0.155727	-2.49398
ENSG00000135503	ACVR1B	protein_coding	Never DE	-1.45841	0.0126327	0.205286	168.794	-0.544397	0.218286	-2.49396
ENSG00000226102	SEPT7P3	unprocessed_pseudogene	Never DE	2.27876	0.012638	0.205286	7.64058	1.18825	0.476479	2.49381
ENSG00000121858	TNFSF10	protein_coding	Never DE	1.60876	0.0126529	0.205317	269.755	0.685949	0.275107	2.49339
ENSG00000144290	SLC4A10	protein_coding	Unresolved	-1.91458	0.0127145	0.205944	40.367	-0.937027	0.376064	-2.49167
ENSG00000113648	H2AFY	protein_coding	Never DE	-1.51212	0.0127178	0.205944	2061.35	-0.59657	0.239435	-2.49158
ENSG00000257074	RPL29P33	processed_pseudogene	Never DE	2.78887	0.0127416	0.206117	19.7748	1.47968	0.594032	2.49091
ENSG00000173200	PARP15	protein_coding	Never DE	1.44152	0.0127603	0.206208	518.01	0.527595	0.211852	2.49039
ENSG00000196747	HIST1H2AI	protein_coding	Never DE	1.78268	0.012789	0.20624	33.1075	0.834048	0.335014	2.48959
ENSG00000182667	NTM	protein_coding	Never DE	-1.88587	0.0127941	0.20624	23.5586	-0.915227	0.367643	-2.48945
ENSG00000267523	AC008735.2	antisense	Never DE	-1.7911	0.0128072	0.20624	35.5442	-0.840845	0.337813	-2.48909
ENSG00000170144	HNRNPA3	protein_coding	Never DE	-1.31354	0.0128147	0.20624	1163.13	-0.393463	0.158088	-2.48888
ENSG00000137944	KYAT3	protein_coding	Never DE	1.33763	0.0128531	0.206572	265.878	0.419676	0.168693	2.48781
ENSG00000115827	DCAF17	protein_coding	Never DE	1.41125	0.0128878	0.206572	169.598	0.49697	0.199839	2.48685
ENSG00000142207	URB1	protein_coding	Never DE	1.31645	0.0128944	0.206572	163.852	0.396656	0.159513	2.48667
ENSG00000075618	FSCN1	protein_coding	Never DE	-2.43198	0.0128978	0.206572	12.5868	-1.28213	0.515621	-2.48658
ENSG00000152495	CAMK4	protein_coding	Never DE	1.71271	0.0129009	0.206572	5020.56	0.776281	0.312199	2.48649
ENSG00000239224	RN7SL546P	misc_RNA	Never DE	1.88036	0.0130116	0.207947	49.2485	0.911009	0.366832	2.48345
ENSG00000277075	HIST1H2AE	protein_coding	Never DE	1.56977	0.0130264	0.207947	156.235	0.65055	0.261997	2.48305
ENSG00000128567	PODXL	protein_coding	Never DE	-2.57889	0.0130592	0.207947	27.1956	-1.36675	0.550632	-2.48215
ENSG00000138621	PPCDC	protein_coding	Never DE	-1.59656	0.0130702	0.207947	193.776	-0.674969	0.271962	-2.48185
ENSG00000135298	ADGRB3	protein_coding	Never DE	-1.51686	0.0130708	0.207947	91.9349	-0.601087	0.242194	-2.48184
ENSG00000032219	ARID4A	protein_coding	Never DE	-1.28176	0.0130757	0.207947	1104.38	-0.358124	0.144306	-2.4817
ENSG00000253736	AC022217.3	antisense	Never DE	-2.28117	0.0130871	0.207947	59.9518	-1.18978	0.47948	-2.48139
ENSG00000145216	FIP1L1	protein_coding	Never DE	-2.35609	0.0131095	0.207947	7.03639	-1.23639	0.498389	-2.48078
ENSG00000141576	RNF157	protein_coding	Never DE	1.62862	0.0131161	0.207947	237.15	0.703649	0.283661	2.4806
ENSG00000263655	AC090125.1	lincRNA	Never DE	1.99807	0.0131189	0.207947	38.6461	0.998609	0.40258	2.48052
ENSG00000221869	CEBPD	protein_coding	Never DE	-1.48396	0.0131719	0.208577	141.793	-0.569455	0.229704	-2.47909
ENSG00000144228	SPOPL	protein_coding	Never DE	-1.37164	0.0131897	0.208649	804.544	-0.455905	0.183936	-2.47861
ENSG00000099331	MYO9B	protein_coding	Never DE	-1.44403	0.013225	0.208718	1529.09	-0.530101	0.213953	-2.47765
ENSG00000248969	AC137810.1	antisense	Never DE	1.91927	0.0132611	0.208718	81.5537	0.940558	0.379766	2.47668
ENSG00000080709	KCNN2	protein_coding	Never DE	-6.43722	0.0132728	0.208718	3.41325	-2.68644	1.08483	-2.47636
ENSG00000105223	PLD3	protein_coding	Never DE	-1.42644	0.0132835	0.208718	101.33	-0.512419	0.206948	-2.47608
ENSG00000154845	PPP4R1	protein_coding	Never DE	-1.32682	0.0132862	0.208718	539.543	-0.407968	0.164769	-2.476
ENSG00000140259	MFAP1	protein_coding	Never DE	-1.49247	0.0132951	0.208718	62.9101	-0.577705	0.233344	-2.47576
ENSG00000168280	KIF5C	protein_coding	Never DE	-1.63393	0.0133018	0.208718	84.9255	-0.708347	0.286133	-2.47559
ENSG00000158985	CDC42SE2	protein_coding	Never DE	-1.26032	0.0133049	0.208718	4208.83	-0.333786	0.134836	-2.4755
ENSG00000258404	LINC02320	lincRNA	Never DE	-1.98296	0.0133134	0.208718	28.8984	-0.987659	0.39901	-2.47527
ENSG00000136715	SAP130	protein_coding	Never DE	-1.37449	0.0133437	0.208808	434.93	-0.458899	0.185454	-2.47446
ENSG00000213523	SRA1	protein_coding	Never DE	-1.52744	0.0133456	0.208808	186.556	-0.611118	0.246975	-2.47441
ENSG00000183878	UTY	protein_coding	Never DE	4.46963	0.0134283	0.209892	7.21193	2.16016	0.873778	2.4722
ENSG00000127074	RGS13	protein_coding	Unresolved	2.44012	0.0134616	0.210205	11.4992	1.28695	0.520755	2.47132
ENSG00000089902	RCOR1	protein_coding	Never DE	-1.54523	0.0135099	0.210469	947.398	-0.627821	0.254175	-2.47004
ENSG00000163666	HESX1	protein_coding	Unresolved	2.70445	0.0135123	0.210469	14.7765	1.43534	0.581114	2.46997
ENSG00000226783	TLK1P1	processed_pseudogene	Never DE	2.59071	0.0135187	0.210469	7.87732	1.37335	0.556054	2.46981
ENSG00000140836	ZFHX3	protein_coding	Never DE	-1.54579	0.0135415	0.210615	437.002	-0.628341	0.254471	-2.4692
ENSG00000113721	PDGFRB	protein_coding	Never DE	2.18633	0.0135682	0.210659	26.2379	1.12851	0.457164	2.4685
ENSG00000134247	PTGFRN	protein_coding	Never DE	-1.8729	0.0135779	0.210659	15.6731	-0.90527	0.366768	-2.46824
ENSG00000158987	RAPGEF6	protein_coding	Never DE	1.72454	0.0135844	0.210659	39.6978	0.78621	0.318553	2.46807
ENSG00000159788	RGS12	protein_coding	Never DE	-1.59879	0.013644	0.211338	136.628	-0.676978	0.274469	-2.4665
ENSG00000130787	HIP1R	protein_coding	Never DE	1.37235	0.0136551	0.211338	274.342	0.456645	0.18516	2.46621
ENSG00000060138	YBX3	protein_coding	Never DE	-1.58597	0.0136775	0.211343	695.269	-0.665368	0.269858	-2.46562
ENSG00000141506	PIK3R5	protein_coding	Never DE	-1.55578	0.0136823	0.211343	2990.98	-0.637637	0.258624	-2.4655
ENSG00000146674	IGFBP3	protein_coding	Never DE	-2.45891	0.0137084	0.21154	11.9037	-1.29802	0.52662	-2.46481
ENSG00000177169	ULK1	protein_coding	Never DE	-1.44019	0.0137398	0.211817	183.73	-0.526263	0.213581	-2.46399
ENSG00000072858	SIDT1	protein_coding	Never DE	1.4567	0.0137738	0.212132	743.159	0.542705	0.220333	2.46311
ENSG00000180573	HIST1H2AC	protein_coding	Never DE	1.41629	0.0138489	0.213081	174.17	0.502113	0.204015	2.46116
ENSG00000178952	TUFM	protein_coding	Never DE	-1.34459	0.0138877	0.213337	133.159	-0.427171	0.173636	-2.46015
ENSG00000141497	ZMYND15	protein_coding	Never DE	-2.49733	0.0138927	0.213337	8.38001	-1.32038	0.536736	-2.46003
ENSG00000274383	AC103691.1	antisense	Never DE	-2.30807	0.0139319	0.213351	12.4953	-1.20669	0.490721	-2.45901
ENSG00000237991	RPL35P1	processed_pseudogene	Never DE	3.45126	0.013969	0.213351	5.78521	1.78712	0.727047	2.45806
ENSG00000167863	ATP5PD	protein_coding	Never DE	-1.34363	0.0139797	0.213351	90.8881	-0.426136	0.173382	-2.45779
ENSG00000197119	SLC25A29	protein_coding	Never DE	-1.66611	0.0139837	0.213351	52.044	-0.736484	0.299666	-2.45768
ENSG00000071575	TRIB2	protein_coding	Never DE	1.48933	0.0139879	0.213351	233.748	0.574665	0.233834	2.45757
ENSG00000197451	HNRNPAB	protein_coding	Never DE	-1.3812	0.0139937	0.213351	130.87	-0.465923	0.189598	-2.45743
ENSG00000174175	SELP	protein_coding	Never DE	1.69361	0.0140057	0.213351	23.4108	0.7601	0.309346	2.45712
ENSG00000143776	CDC42BPA	protein_coding	Never DE	-1.66697	0.0140209	0.213351	92.3688	-0.737229	0.300086	-2.45673
ENSG00000181631	P2RY13	protein_coding	Never DE	-1.58458	0.0140257	0.213351	91.0021	-0.6641	0.270333	-2.4566
ENSG00000176890	TYMS	protein_coding	Never DE	1.78433	0.0140291	0.213351	17.3224	0.835383	0.340068	2.45652
ENSG00000105514	RAB3D	protein_coding	Never DE	-1.53456	0.0140648	0.21349	64.6702	-0.617822	0.251596	-2.4556
ENSG00000095066	HOOK2	protein_coding	Never DE	-1.77527	0.0140657	0.21349	111.738	-0.828042	0.337208	-2.45558
ENSG00000135932	CAB39	protein_coding	Never DE	-1.21646	0.0140789	0.21349	1665.87	-0.282687	0.115136	-2.45524
ENSG00000186350	RXRA	protein_coding	Never DE	-1.60336	0.0141159	0.21364	285.777	-0.681099	0.277512	-2.4543
ENSG00000273118	AC093865.1	sense_overlapping	Never DE	1.67216	0.014116	0.21364	370.753	0.741709	0.302208	2.4543
ENSG00000127838	PNKD	protein_coding	Never DE	-1.48156	0.014146	0.213889	89.4832	-0.567114	0.231141	-2.45353
ENSG00000106460	TMEM106B	protein_coding	Never DE	1.49733	0.0141825	0.214235	485.188	0.582388	0.237457	2.45261
ENSG00000151176	PLBD2	protein_coding	Never DE	-1.41271	0.014198	0.214263	83.4055	-0.498462	0.20327	-2.45222
ENSG00000189067	LITAF	protein_coding	Never DE	-1.473	0.0142576	0.214537	962.871	-0.558755	0.227997	-2.45071
ENSG00000108107	RPL28	protein_coding	Never DE	-1.47333	0.0142779	0.214537	279.789	-0.559083	0.228179	-2.45019
ENSG00000122188	LAX1	protein_coding	Never DE	1.5734	0.0142866	0.214537	86.1824	0.653889	0.266896	2.44998
ENSG00000115355	CCDC88A	protein_coding	Never DE	-1.30079	0.0142904	0.214537	1109.49	-0.37939	0.154861	-2.44988
ENSG00000219146	RPS4XP8	processed_pseudogene	Never DE	4.01536	0.0142936	0.214537	4.38988	2.00553	0.818651	2.4498
ENSG00000112715	VEGFA	protein_coding	Never DE	-2.48949	0.0142979	0.214537	196.161	-1.31585	0.537149	-2.44969
ENSG00000263266	RPS7P1	processed_pseudogene	Never DE	2.38318	0.0143328	0.214856	24.53	1.25289	0.511632	2.44881
ENSG00000176845	METRNL	protein_coding	Never DE	-1.52393	0.014358	0.215028	255.081	-0.607794	0.248264	-2.44818
ENSG00000100647	SUSD6	protein_coding	Never DE	-1.52129	0.0143792	0.215141	1334.62	-0.6053	0.247299	-2.44765
ENSG00000196302	AC146944.1	unprocessed_pseudogene	Never DE	1.51645	0.014435	0.215772	32.5788	0.600696	0.245558	2.44625
ENSG00000163162	RNF149	protein_coding	Never DE	-1.3584	0.0144547	0.215821	1381.37	-0.441907	0.180683	-2.44576
ENSG00000000938	FGR	protein_coding	Never DE	-1.64942	0.0144658	0.215821	1340.81	-0.721955	0.295219	-2.44548
ENSG00000007312	CD79B	protein_coding	Never DE	1.65394	0.0144798	0.215825	59.603	0.725903	0.296876	2.44514
ENSG00000146950	SHROOM2	protein_coding	Never DE	-3.57989	0.0145354	0.216298	3.87387	-1.83992	0.752906	-2.44375
ENSG00000163393	SLC22A15	protein_coding	Never DE	-1.31883	0.014539	0.216298	581.453	-0.399261	0.163386	-2.44366
ENSG00000104413	ESRP1	protein_coding	Never DE	-3.83106	0.0145816	0.216727	3.9259	-1.93774	0.793309	-2.44261
ENSG00000121274	TENT4B	protein_coding	Never DE	-1.26717	0.0145997	0.216792	656.508	-0.341609	0.13988	-2.44216
ENSG00000260966	AP001486.2	sense_overlapping	Never DE	1.69497	0.0146325	0.216956	31.3908	0.761261	0.31182	2.44135
ENSG00000166450	PRTG	protein_coding	Never DE	-3.44303	0.0146383	0.216956	5.77027	-1.78368	0.730655	-2.44121
ENSG00000241399	CD302	protein_coding	Never DE	-1.53837	0.0146538	0.216982	247.153	-0.621404	0.254588	-2.44082
ENSG00000010017	RANBP9	protein_coding	Never DE	-1.21248	0.0146702	0.21702	1048.36	-0.277961	0.113899	-2.44042
ENSG00000276410	HIST1H2BB	protein_coding	Never DE	2.15068	0.0147178	0.21752	8.56827	1.10479	0.452924	2.43925
ENSG00000196159	FAT4	protein_coding	Never DE	-1.86021	0.0147401	0.217644	38.6257	-0.895466	0.367189	-2.4387
ENSG00000065833	ME1	protein_coding	Never DE	-1.63478	0.0147544	0.217652	52.2214	-0.709094	0.290809	-2.43835
ENSG00000140299	BNIP2	protein_coding	Never DE	-1.30804	0.0147998	0.218116	465.774	-0.38741	0.158954	-2.43724
ENSG00000126353	CCR7	protein_coding	Never DE	1.51468	0.0148194	0.218201	556.45	0.599016	0.245824	2.43676
ENSG00000269404	SPIB	protein_coding	Never DE	1.72562	0.0148556	0.218462	16.7339	0.787111	0.323132	2.43588
ENSG00000141580	WDR45B	protein_coding	Never DE	-1.44887	0.0148694	0.218462	231.853	-0.534928	0.219634	-2.43554
ENSG00000196683	TOMM7	protein_coding	Never DE	-1.55027	0.0148787	0.218462	41.6936	-0.632521	0.259728	-2.43532
ENSG00000218208	RPS27AP11	processed_pseudogene	Never DE	2.06453	0.0149496	0.219194	83.4035	1.04581	0.429739	2.4336
ENSG00000277157	HIST1H4D	protein_coding	Never DE	1.89288	0.0149564	0.219194	30.7336	0.920586	0.378307	2.43343
ENSG00000126945	HNRNPH2	protein_coding	Never DE	-1.3992	0.014978	0.219306	101.304	-0.484604	0.199187	-2.43291
ENSG00000165886	UBTD1	protein_coding	Never DE	-1.7421	0.0150156	0.219412	46.866	-0.800825	0.329286	-2.432
ENSG00000204186	ZDBF2	protein_coding	Never DE	1.5609	0.0150244	0.219412	289.652	0.642378	0.264159	2.43179
ENSG00000228223	HCG11	lincRNA	Never DE	-1.59063	0.0150302	0.219412	24.8032	-0.669597	0.275367	-2.43165
ENSG00000139117	CPNE8	protein_coding	Never DE	-1.43906	0.015041	0.219412	888.413	-0.525127	0.215978	-2.43139
ENSG00000235568	NFAM1	protein_coding	Never DE	-1.63086	0.0150631	0.219427	207.624	-0.705636	0.290283	-2.43086
ENSG00000176055	MBLAC2	protein_coding	Never DE	1.72288	0.0150699	0.219427	63.8223	0.784824	0.322881	2.43069
ENSG00000179348	GATA2	protein_coding	Unresolved	-2.0931	0.0150891	0.219504	9.31288	-1.06564	0.438493	-2.43023
ENSG00000135916	ITM2C	protein_coding	Never DE	1.42883	0.0151141	0.219664	61.1201	0.514836	0.211899	2.42963
ENSG00000198742	SMURF1	protein_coding	Never DE	-1.4465	0.0151553	0.22006	748.81	-0.532568	0.219286	-2.42865
ENSG00000209082	MT-TL1	Mt_tRNA	Never DE	-2.8821	0.0152284	0.220917	5.67473	-1.52712	0.629246	-2.4269
ENSG00000181754	AMIGO1	protein_coding	Never DE	2.17505	0.0152771	0.22142	30.1166	1.12105	0.462146	2.42574
ENSG00000103496	STX4	protein_coding	Never DE	-1.5618	0.0152932	0.221449	70.8811	-0.643208	0.265201	-2.42536
ENSG00000136897	MRPL50	protein_coding	Never DE	1.52977	0.0153869	0.222597	111.893	0.613311	0.253106	2.42314
ENSG00000089472	HEPH	protein_coding	Never DE	-2.76037	0.0154156	0.222597	4.24799	-1.46486	0.604698	-2.42247
ENSG00000033627	ATP6V0A1	protein_coding	Never DE	-1.64465	0.0154249	0.222597	282.494	-0.717781	0.296329	-2.42225
ENSG00000131051	RBM39	protein_coding	Never DE	-1.31128	0.01545	0.222597	3357.51	-0.390981	0.161452	-2.42166
ENSG00000081148	IMPG2	protein_coding	Never DE	1.63659	0.0154564	0.222597	125.313	0.710693	0.293492	2.42151
ENSG00000119729	RHOQ	protein_coding	Never DE	-1.60142	0.0154573	0.222597	1155.95	-0.67935	0.280551	-2.42148
ENSG00000153066	TXNDC11	protein_coding	Never DE	-1.45093	0.015481	0.222734	744.949	-0.536975	0.221806	-2.42093
ENSG00000125651	GTF2F1	protein_coding	Never DE	-1.53533	0.0155493	0.223129	63.6507	-0.618552	0.255671	-2.41933
ENSG00000244682	FCGR2C	polymorphic_pseudogene	Never DE	-1.72154	0.0155673	0.223129	41.5309	-0.783699	0.323989	-2.4189
ENSG00000163600	ICOS	protein_coding	Never DE	1.6755	0.0155696	0.223129	401.628	0.744596	0.30783	2.41885
ENSG00000204590	GNL1	protein_coding	Never DE	-1.43595	0.0155705	0.223129	210.669	-0.522003	0.215808	-2.41883
ENSG00000240963	AL645465.1	antisense	Never DE	1.62962	0.015587	0.223129	109.389	0.704539	0.291319	2.41845
ENSG00000146535	GNA12	protein_coding	Never DE	-1.55531	0.0155935	0.223129	578.047	-0.637204	0.263493	-2.41829
ENSG00000109099	PMP22	protein_coding	Never DE	-2.3734	0.0156384	0.223568	17.4663	-1.24695	0.515857	-2.41725
ENSG00000275325	PDCD6IPP1	transcribed_unprocessed_pseudogene	Never DE	3.07746	0.0157385	0.224795	4.29339	1.62174	0.671548	2.41492
ENSG00000164220	F2RL2	protein_coding	Never DE	-3.6185	0.0157592	0.224887	3.9231	-1.85539	0.768456	-2.41444
ENSG00000196507	TCEAL3	protein_coding	Never DE	-2.22376	0.0158023	0.225297	8.54222	-1.153	0.477739	-2.41345
ENSG00000122026	RPL21	protein_coding	Never DE	1.65904	0.0158676	0.226023	1927.59	0.730351	0.302806	2.41195
ENSG00000183840	GPR39	protein_coding	Never DE	-2.00189	0.0159441	0.226615	10.3696	-1.00136	0.415468	-2.41019
ENSG00000233392	AC104809.2	processed_transcript	Never DE	-2.31889	0.0159445	0.226615	20.6897	-1.21344	0.503462	-2.41018
ENSG00000187790	FANCM	protein_coding	Never DE	1.41216	0.0159523	0.226615	154.057	0.497901	0.206598	2.41001
ENSG00000272256	AC044849.1	antisense	Never DE	-1.92079	0.0159714	0.226682	15.5553	-0.941697	0.390816	-2.40957
ENSG00000170525	PFKFB3	protein_coding	Never DE	-1.83751	0.0160145	0.227088	1008.89	-0.877756	0.364428	-2.40859
ENSG00000197892	KIF13B	protein_coding	Never DE	-1.28172	0.0160515	0.227409	861.752	-0.358085	0.148722	-2.40774
ENSG00000130193	THEM6	protein_coding	Never DE	2.34617	0.016072	0.227466	13.8923	1.23031	0.511078	2.40728
ENSG00000270550	IGHV3-30	IG_V_gene	Never DE	2.11789	0.0160895	0.227466	22.4925	1.08263	0.449806	2.40688
ENSG00000225067	RPL23AP2	processed_pseudogene	Never DE	1.92214	0.0161344	0.227466	87.9892	0.942714	0.391841	2.40586
ENSG00000134909	ARHGAP32	protein_coding	Never DE	-1.28972	0.0161459	0.227466	559.74	-0.367057	0.152584	-2.4056
ENSG00000248527	MTATP6P1	unprocessed_pseudogene	Never DE	-1.50702	0.0161477	0.227466	575.445	-0.591703	0.245973	-2.40556
ENSG00000138061	CYP1B1	protein_coding	Never DE	-1.46319	0.01618	0.227466	186.435	-0.549114	0.228338	-2.40483
ENSG00000051128	HOMER3	protein_coding	Never DE	-1.6424	0.016193	0.227466	24.7899	-0.715803	0.297689	-2.40454
ENSG00000180776	ZDHHC20	protein_coding	Never DE	-1.26058	0.0162095	0.227466	1970.92	-0.334083	0.13896	-2.40416
ENSG00000107341	UBE2R2	protein_coding	Never DE	-1.42591	0.0162262	0.227466	764.814	-0.511884	0.212949	-2.40379
ENSG00000173269	MMRN2	protein_coding	Never DE	-4.11246	0.0162332	0.227466	5.544	-2.04	0.848717	-2.40363
ENSG00000156136	DCK	protein_coding	Never DE	1.41217	0.0162369	0.227466	200.529	0.497917	0.207159	2.40355
ENSG00000136874	STX17	protein_coding	Never DE	1.35854	0.0162468	0.227466	286.229	0.442058	0.183936	2.40332
ENSG00000131242	RAB11FIP4	protein_coding	Never DE	-1.29252	0.0162575	0.227466	257.46	-0.370181	0.154044	-2.40308
ENSG00000185722	ANKFY1	protein_coding	Never DE	1.31352	0.0162579	0.227466	490.181	0.393434	0.163721	2.40307
ENSG00000224650	IGHV3-74	IG_V_gene	Never DE	3.41195	0.0162944	0.227698	5.33548	1.77059	0.737056	2.40225
ENSG00000171033	PKIA	protein_coding	Never DE	1.64469	0.0163034	0.227698	331.167	0.717815	0.298834	2.40205
ENSG00000223756	TSSC2	transcribed_unprocessed_pseudogene	Never DE	-3.91307	0.0163503	0.228151	6.84307	-1.9683	0.819783	-2.401
ENSG00000196498	NCOR2	protein_coding	Never DE	-1.36845	0.0163672	0.228185	912.826	-0.452544	0.188511	-2.40062
ENSG00000229739	AL596220.1	antisense	Never DE	1.97196	0.016393	0.228342	22.9017	0.979632	0.408172	2.40005
ENSG00000244073	RPS4XP6	processed_pseudogene	Never DE	2.64355	0.0164208	0.228527	8.34622	1.40247	0.584504	2.39943
ENSG00000163348	PYGO2	protein_coding	Never DE	1.477	0.0165046	0.22949	38.4662	0.562665	0.234682	2.39756
ENSG00000168405	CMAHP	transcribed_unitary_pseudogene	Never DE	1.36557	0.0165533	0.229666	272.349	0.449505	0.187569	2.39648
ENSG00000180574	EIF2S3B	protein_coding	Never DE	1.88724	0.0165677	0.229666	31.0256	0.916279	0.382394	2.39616
ENSG00000224789	AC012363.1	antisense	Never DE	1.79341	0.0165722	0.229666	16.8626	0.842705	0.351704	2.39606
ENSG00000276368	HIST1H2AJ	protein_coding	Never DE	1.83671	0.0165757	0.229666	60.2469	0.87712	0.366079	2.39599
ENSG00000135316	SYNCRIP	protein_coding	Never DE	-1.29079	0.0166024	0.229834	789.977	-0.368249	0.153732	-2.3954
ENSG00000237515	SHISA9	protein_coding	Never DE	-3.45146	0.0166232	0.22992	9.11822	-1.78721	0.746243	-2.39494
ENSG00000159712	ANKRD18CP	unprocessed_pseudogene	Never DE	-2.52903	0.0166452	0.230012	13.2103	-1.33858	0.559036	-2.39445
ENSG00000174238	PITPNA	protein_coding	Never DE	-1.52759	0.0166591	0.230012	348.18	-0.611259	0.255314	-2.39415
ENSG00000108405	P2RX1	protein_coding	Never DE	-1.72267	0.016684	0.230154	126.355	-0.78465	0.327812	-2.3936
ENSG00000111837	MAK	protein_coding	Never DE	-2.16226	0.0167434	0.230713	42.5442	-1.11254	0.465053	-2.39229
ENSG00000172037	LAMB2	protein_coding	Never DE	-2.41093	0.016765	0.230713	8.08721	-1.26959	0.530805	-2.39182
ENSG00000267265	AC011476.3	antisense	Never DE	-1.52745	0.0167685	0.230713	243.99	-0.611123	0.255513	-2.39175
ENSG00000168758	SEMA4C	protein_coding	Never DE	-1.53463	0.0168087	0.231064	27.5961	-0.617887	0.258436	-2.39087
ENSG00000091592	NLRP1	protein_coding	Never DE	-1.2079	0.0168425	0.231314	1768.02	-0.272496	0.114009	-2.39013
ENSG00000164823	OSGIN2	protein_coding	Never DE	-1.29681	0.0168579	0.231314	188.637	-0.374968	0.156904	-2.38979
ENSG00000175029	CTBP2	protein_coding	Never DE	-1.48147	0.0168709	0.231314	734.092	-0.567026	0.237298	-2.38951
ENSG00000171848	RRM2	protein_coding	Never DE	2.20197	0.0169163	0.231716	25.78	1.13879	0.476777	2.38852
ENSG00000156049	GNA14	protein_coding	Never DE	-2.68766	0.016935	0.231716	14.949	-1.42635	0.59727	-2.38812
ENSG00000141664	ZCCHC2	protein_coding	Unresolved	1.40891	0.0169459	0.231716	935.221	0.49458	0.207121	2.38788
ENSG00000076043	REXO2	protein_coding	Never DE	1.4173	0.0169691	0.231716	66.6135	0.503143	0.210752	2.38738
ENSG00000134001	EIF2S1	protein_coding	Never DE	1.3058	0.0169738	0.231716	210.199	0.384935	0.161244	2.38727
ENSG00000187446	CHP1	protein_coding	Never DE	-1.40759	0.0170418	0.232279	273.025	-0.493223	0.206732	-2.3858
ENSG00000249835	VCAN-AS1	antisense	Never DE	-1.71729	0.0170446	0.232279	94.1921	-0.780131	0.326997	-2.38574
ENSG00000283528	TCAF2C	protein_coding	Never DE	1.6615	0.0170935	0.232536	60.8415	0.732488	0.307163	2.38469
ENSG00000205978	NYNRIN	protein_coding	Never DE	-4.32722	0.0171158	0.232536	3.22016	-2.11344	0.886432	-2.38421
ENSG00000247774	PCED1B-AS1	processed_transcript	Never DE	1.80603	0.0171246	0.232536	272.631	0.852822	0.357724	2.38402
ENSG00000075426	FOSL2	protein_coding	Never DE	-1.54896	0.0171541	0.232536	1151.83	-0.631296	0.264873	-2.38339
ENSG00000162882	HAAO	protein_coding	Never DE	-1.69561	0.0171745	0.232536	21.1112	-0.761806	0.31969	-2.38295
ENSG00000272211	AC114760.2	antisense	Never DE	-2.09703	0.0171843	0.232536	15.4998	-1.06835	0.448368	-2.38274
ENSG00000198168	SVIP	protein_coding	Never DE	1.62166	0.0171881	0.232536	141	0.697467	0.292726	2.38266
ENSG00000102038	SMARCA1	protein_coding	Never DE	-1.62963	0.0172001	0.232536	24.1357	-0.704544	0.295728	-2.3824
ENSG00000121570	DPPA4	protein_coding	Never DE	-2.31738	0.0172043	0.232536	17.7693	-1.21249	0.508957	-2.38231
ENSG00000184304	PRKD1	protein_coding	Never DE	-2.30041	0.0172112	0.232536	13.1425	-1.20189	0.504537	-2.38216
ENSG00000115392	FANCL	protein_coding	Never DE	1.34708	0.0172347	0.232653	234.18	0.429834	0.180476	2.38166
ENSG00000132688	NES	protein_coding	Never DE	-4.0986	0.017258	0.232768	10.6264	-2.03513	0.854679	-2.38117
ENSG00000091879	ANGPT2	protein_coding	Never DE	-2.75716	0.0172747	0.232794	18.8842	-1.46318	0.614574	-2.38081
ENSG00000112299	VNN1	protein_coding	Never DE	-1.56576	0.0172946	0.232863	119.203	-0.646866	0.271749	-2.38038
ENSG00000251027	LINC01950	lincRNA	Never DE	-2.85943	0.0173188	0.23299	5.7564	-1.51573	0.636896	-2.37987
ENSG00000178719	GRINA	protein_coding	Never DE	-1.69766	0.0173405	0.233082	64.7609	-0.763551	0.320899	-2.37941
ENSG00000197208	SLC22A4	protein_coding	Never DE	-1.6194	0.0173596	0.233113	256.183	-0.69546	0.292333	-2.379
ENSG00000140287	HDC	protein_coding	Never DE	-2.39184	0.0173952	0.233113	8.57561	-1.25812	0.529013	-2.37825
ENSG00000224531	SMIM13	protein_coding	Never DE	-1.33998	0.0173985	0.233113	125.938	-0.422207	0.177534	-2.37818
ENSG00000137776	SLTM	protein_coding	Never DE	-1.18428	0.017402	0.233113	1094.48	-0.244015	0.102609	-2.3781
ENSG00000162430	SELENON	protein_coding	Never DE	-1.50624	0.0174572	0.233653	26.6266	-0.590956	0.248621	-2.37693
ENSG00000105369	CD79A	protein_coding	Never DE	1.52754	0.0174826	0.233795	76.9598	0.611211	0.257201	2.3764
ENSG00000232021	LEF1-AS1	processed_transcript	Never DE	1.68663	0.0175515	0.234509	491.177	0.754146	0.317542	2.37495
ENSG00000113141	IK	protein_coding	Never DE	-1.29861	0.0175658	0.234509	313.454	-0.376964	0.158745	-2.37465
ENSG00000107863	ARHGAP21	protein_coding	Never DE	-1.34529	0.0176078	0.234778	643.364	-0.427921	0.180271	-2.37376
ENSG00000140678	ITGAX	protein_coding	Never DE	-1.57393	0.0176158	0.234778	780.449	-0.654374	0.275689	-2.3736
ENSG00000170734	POLH	protein_coding	Never DE	1.5451	0.0176971	0.235164	59.0776	0.627696	0.264639	2.37189
ENSG00000260528	FAM157C	lincRNA	Never DE	-1.7211	0.017699	0.235164	73.6243	-0.783334	0.330262	-2.37186
ENSG00000180787	ZFP3	protein_coding	Never DE	1.61475	0.0177258	0.235164	46.1351	0.691314	0.291534	2.3713
ENSG00000254929	AL591684.2	processed_transcript	Never DE	1.46627	0.0177528	0.235164	71.1423	0.552155	0.232904	2.37073
ENSG00000108861	DUSP3	protein_coding	Never DE	-1.57802	0.0177631	0.235164	98.862	-0.658118	0.277626	-2.37052
ENSG00000138821	SLC39A8	protein_coding	Unresolved	1.50849	0.0177803	0.235164	437.96	0.593104	0.250238	2.37016
ENSG00000130640	TUBGCP2	protein_coding	Never DE	-1.32413	0.0178188	0.235164	242.233	-0.405049	0.170953	-2.36936
ENSG00000154620	TMSB4Y	protein_coding	Never DE	2.45802	0.0178213	0.235164	10.6251	1.2975	0.547627	2.36931
ENSG00000164176	EDIL3	protein_coding	Never DE	-2.59889	0.0178437	0.235164	9.70977	-1.3779	0.581674	-2.36885
ENSG00000213846	AC098614.1	transcribed_processed_pseudogene	Never DE	1.9047	0.0178629	0.235164	22.5836	0.92956	0.392477	2.36845
ENSG00000265943	AC090912.1	antisense	Never DE	1.69948	0.0178796	0.235164	18.8916	0.765095	0.323084	2.3681
ENSG00000100095	SEZ6L	protein_coding	Never DE	-1.83517	0.0179086	0.235164	45.5454	-0.875915	0.369974	-2.3675
ENSG00000094916	CBX5	protein_coding	Never DE	1.30265	0.0179103	0.235164	317.225	0.381448	0.161121	2.36747
ENSG00000165609	NUDT5	protein_coding	Never DE	1.47404	0.017919	0.235164	84.6515	0.559779	0.236464	2.36729
ENSG00000164815	ORC5	protein_coding	Never DE	1.60522	0.0179192	0.235164	251.057	0.682771	0.288419	2.36728
ENSG00000114473	IQCG	protein_coding	Never DE	-1.40141	0.0179416	0.235164	55.537	-0.486874	0.205708	-2.36682
ENSG00000181444	ZNF467	protein_coding	Never DE	-1.49831	0.0179852	0.235164	90.7265	-0.583335	0.246557	-2.36592
ENSG00000124635	HIST1H2BJ	protein_coding	Never DE	1.67216	0.0179897	0.235164	35.2896	0.74171	0.313509	2.36583
ENSG00000148411	NACC2	protein_coding	Never DE	-1.45763	0.0180067	0.235164	188.444	-0.543628	0.229817	-2.36548
ENSG00000129657	SEC14L1	protein_coding	Never DE	-1.50808	0.0180204	0.235164	849.179	-0.592714	0.250598	-2.3652
ENSG00000198848	CES1	protein_coding	Never DE	1.63532	0.0180433	0.235164	40.8897	0.709575	0.300066	2.36473
ENSG00000184613	NELL2	protein_coding	Never DE	1.66658	0.0180505	0.235164	2960.75	0.736891	0.311637	2.36458
ENSG00000100678	SLC8A3	protein_coding	Never DE	2.25906	0.0180592	0.235164	7.703	1.17572	0.497259	2.3644
ENSG00000116017	ARID3A	protein_coding	Never DE	-1.4837	0.0180604	0.235164	132.794	-0.5692	0.24074	-2.36438
ENSG00000086666	ZFAND6	protein_coding	Never DE	-1.41675	0.0180764	0.235164	2126.52	-0.502582	0.212594	-2.36405
ENSG00000069943	PIGB	protein_coding	Never DE	1.34198	0.0180832	0.235164	224.906	0.424359	0.179516	2.36391
ENSG00000151612	ZNF827	protein_coding	Never DE	1.44189	0.0180935	0.235164	456.129	0.527962	0.223363	2.3637
ENSG00000196628	TCF4	protein_coding	Never DE	1.26997	0.0181041	0.235164	1377.58	0.344797	0.145885	2.36348
ENSG00000139651	ZNF740	protein_coding	Never DE	1.32859	0.0181202	0.235164	202.388	0.409893	0.173452	2.36315
ENSG00000232134	RPS15AP12	processed_pseudogene	Never DE	2.78315	0.0181204	0.235164	6.94277	1.47672	0.624895	2.36315
ENSG00000120063	GNA13	protein_coding	Never DE	-1.38493	0.0181246	0.235164	1442.04	-0.469812	0.198815	-2.36306
ENSG00000215244	AL137145.2	lincRNA	Never DE	-1.63094	0.0181351	0.235164	119.645	-0.705704	0.298667	-2.36285
ENSG00000147676	MAL2	protein_coding	Never DE	-3.10599	0.0181463	0.235164	4.36851	-1.63505	0.692052	-2.36262
ENSG00000090612	ZNF268	protein_coding	Never DE	1.50546	0.0181589	0.235164	77.0858	0.590202	0.249836	2.36236
ENSG00000082397	EPB41L3	protein_coding	Never DE	-1.69535	0.0181698	0.235164	1791.45	-0.761581	0.322411	-2.36214
ENSG00000124126	PREX1	protein_coding	Never DE	-1.46937	0.0181864	0.235164	1857.17	-0.555198	0.235074	-2.3618
ENSG00000137198	GMPR	protein_coding	Never DE	2.02792	0.0181976	0.235164	35.3805	1.02	0.431916	2.36157
ENSG00000237973	MTCO1P12	unprocessed_pseudogene	Never DE	1.65831	0.0182883	0.236143	1248.97	0.729717	0.309238	2.35973
ENSG00000137486	ARRB1	protein_coding	Never DE	-1.46041	0.0183148	0.236212	486.184	-0.546373	0.231593	-2.35919
ENSG00000160908	ZNF394	protein_coding	Never DE	-1.32987	0.0183237	0.236212	306.573	-0.411289	0.174348	-2.35901
ENSG00000149474	KAT14	protein_coding	Never DE	1.57253	0.0183743	0.236548	81.099	0.653084	0.276966	2.35799
ENSG00000163803	PLB1	protein_coding	Never DE	-1.66628	0.0183798	0.236548	58.222	-0.73663	0.312413	-2.35788
ENSG00000162769	FLVCR1	protein_coding	Never DE	-1.39949	0.0184745	0.237343	121.186	-0.484904	0.20582	-2.35597
ENSG00000104660	LEPROTL1	protein_coding	Never DE	1.54517	0.0184745	0.237343	958.917	0.627761	0.266456	2.35597
ENSG00000106066	CPVL	protein_coding	Never DE	-1.56641	0.0184868	0.237343	783.662	-0.647464	0.274848	-2.35572
ENSG00000174371	EXO1	protein_coding	Never DE	2.11853	0.0185455	0.237902	9.5687	1.08306	0.459989	2.35454
ENSG00000182534	MXRA7	protein_coding	Never DE	-1.60444	0.0185707	0.238032	40.1371	-0.682073	0.289746	-2.35404
ENSG00000215895	AL354702.1	processed_pseudogene	Never DE	2.13137	0.0186463	0.238635	13.0233	1.09178	0.46409	2.35253
ENSG00000196116	TDRD7	protein_coding	Never DE	1.34287	0.0186616	0.238635	366.585	0.425315	0.180814	2.35222
ENSG00000213343	RPL21P18	processed_pseudogene	Never DE	2.32496	0.0186633	0.238635	9.74815	1.21721	0.517478	2.35219
ENSG00000128512	DOCK4	protein_coding	Never DE	-1.78807	0.0187054	0.238867	1341.61	-0.838399	0.356561	-2.35135
ENSG00000162734	PEA15	protein_coding	Never DE	-1.47468	0.0187117	0.238867	125.107	-0.5604	0.238344	-2.35122
ENSG00000250410	AC112722.1	antisense	Never DE	1.60089	0.0187525	0.238895	31.4769	0.678871	0.28883	2.35041
ENSG00000161642	ZNF385A	protein_coding	Never DE	-1.56862	0.0187571	0.238895	141.04	-0.649495	0.276343	-2.35032
ENSG00000253557	AC100849.1	lincRNA	Unresolved	3.1053	0.0187595	0.238895	9.56063	1.63473	0.695549	2.35028
ENSG00000258227	CLEC5A	protein_coding	Never DE	2.0122	0.0187814	0.238981	34.7431	1.00878	0.429295	2.34984
ENSG00000186063	AIDA	protein_coding	Never DE	1.36391	0.0188274	0.239372	231.942	0.447753	0.19062	2.34893
ENSG00000167552	TUBA1A	protein_coding	Never DE	-1.37564	0.0188865	0.239931	404.301	-0.460102	0.195975	-2.34776
ENSG00000166557	TMED3	protein_coding	Never DE	1.36062	0.0189333	0.240331	154.319	0.44426	0.189301	2.34684
ENSG00000100083	GGA1	protein_coding	Never DE	-1.39561	0.0189685	0.240584	129.96	-0.480892	0.204971	-2.34615
ENSG00000205822	TPTE2P6	transcribed_unprocessed_pseudogene	Never DE	-1.69861	0.0190589	0.241536	27.6435	-0.764359	0.326039	-2.34438
ENSG00000108840	HDAC5	protein_coding	Never DE	-1.44938	0.019097	0.241767	234.184	-0.535434	0.228463	-2.34363
ENSG00000257764	AC020656.1	antisense	Never DE	-2.11562	0.0191117	0.241767	43.2487	-1.08108	0.461341	-2.34334
ENSG00000167261	DPEP2	protein_coding	Never DE	-1.40422	0.0191354	0.241767	113.583	-0.489767	0.209044	-2.34288
ENSG00000147364	FBXO25	protein_coding	Never DE	1.44663	0.0191472	0.241767	213.75	0.532695	0.22739	2.34265
ENSG00000136104	RNASEH2B	protein_coding	Never DE	1.29656	0.0191629	0.241767	671.005	0.37469	0.159963	2.34235
ENSG00000211890	IGHA2	IG_C_gene	Never DE	2.51077	0.0191693	0.241767	21.4123	1.32813	0.567039	2.34222
ENSG00000185950	IRS2	protein_coding	Never DE	-1.32633	0.0192505	0.242247	812.482	-0.40744	0.174072	-2.34064
ENSG00000179094	PER1	protein_coding	Never DE	-1.66008	0.0192589	0.242247	411.409	-0.731251	0.312436	-2.34048
ENSG00000151014	NOCT	protein_coding	Never DE	-1.82896	0.0192688	0.242247	259.789	-0.871026	0.372187	-2.34029
ENSG00000119522	DENND1A	protein_coding	Never DE	-1.4641	0.0192689	0.242247	2713.33	-0.550016	0.235021	-2.34029
ENSG00000144867	SRPRB	protein_coding	Never DE	1.33345	0.0193262	0.242773	76.5018	0.415166	0.177484	2.33918
ENSG00000234585	CCT6P3	transcribed_unprocessed_pseudogene	Never DE	-1.30724	0.0193447	0.242811	90.1902	-0.386529	0.165267	-2.33882
ENSG00000153187	HNRNPU	protein_coding	Never DE	-1.22931	0.0193851	0.242911	2805.96	-0.297844	0.12739	-2.33804
ENSG00000164509	IL31RA	protein_coding	Never DE	-1.67804	0.019406	0.242911	64.7129	-0.746775	0.319457	-2.33764
ENSG00000243547	HNRNPKP4	processed_pseudogene	Never DE	1.97817	0.0194124	0.242911	13.8317	0.98417	0.421032	2.33751
ENSG00000166825	ANPEP	protein_coding	Never DE	-1.66018	0.0194208	0.242911	361.68	-0.731336	0.312891	-2.33735
ENSG00000163191	S100A11	protein_coding	Never DE	-1.48809	0.0194298	0.242911	192.12	-0.573458	0.245363	-2.33718
ENSG00000273559	CWC25	protein_coding	Never DE	-1.56392	0.0194874	0.243438	192.157	-0.645169	0.276177	-2.33607
ENSG00000143179	UCK2	protein_coding	Never DE	-1.43368	0.0195477	0.243997	107.928	-0.51972	0.222586	-2.33492
ENSG00000197976	AKAP17A	protein_coding	Never DE	-1.26797	0.0196267	0.244639	269.502	-0.342526	0.146792	-2.33341
ENSG00000135960	EDAR	protein_coding	Never DE	1.90199	0.0196302	0.244639	139.427	0.927513	0.397504	2.33334
ENSG00000196810	CTBP1-DT	antisense	Never DE	1.53223	0.019653	0.244729	59.9016	0.615632	0.26389	2.33291
ENSG00000125534	PPDPF	protein_coding	Never DE	-1.71203	0.0196881	0.244973	27.246	-0.775704	0.332601	-2.33224
ENSG00000243160	AC093270.2	processed_pseudogene	Never DE	4.25017	0.0197106	0.245035	2.98938	2.08752	0.895235	2.33181
ENSG00000095380	NANS	protein_coding	Never DE	-1.39489	0.0197346	0.245035	117.057	-0.48015	0.205953	-2.33136
ENSG00000107518	ATRNL1	protein_coding	Never DE	-2.05416	0.0197398	0.245035	13.2052	-1.03855	0.445488	-2.33126
ENSG00000117602	RCAN3	protein_coding	Never DE	1.60464	0.0197786	0.245323	852.868	0.682252	0.292746	2.33052
ENSG00000144283	PKP4	protein_coding	Never DE	-1.27769	0.019798	0.245333	336.847	-0.353535	0.151722	-2.33015
ENSG00000104970	KIR3DX1	transcribed_unprocessed_pseudogene	Never DE	1.73964	0.0198222	0.245333	42.1239	0.798788	0.342872	2.3297
ENSG00000185274	GALNT17	protein_coding	Never DE	-2.7234	0.0198262	0.245333	10.1362	-1.44541	0.620447	-2.32962
ENSG00000172264	MACROD2	protein_coding	Never DE	1.78298	0.0198654	0.245625	237.203	0.834287	0.358235	2.32888
ENSG00000198924	DCLRE1A	protein_coding	Never DE	1.60734	0.0199581	0.246368	29.4241	0.684672	0.294212	2.32713
ENSG00000151458	ANKRD50	protein_coding	Never DE	-1.32815	0.0199677	0.246368	171.674	-0.409415	0.175944	-2.32695
ENSG00000084112	SSH1	protein_coding	Never DE	-1.34975	0.0199847	0.246368	371.379	-0.432692	0.185973	-2.32663
ENSG00000154096	THY1	protein_coding	Never DE	-6.01887	0.01999	0.246368	3.25535	-2.58949	1.11303	-2.32654
ENSG00000214182	PTMAP5	transcribed_processed_pseudogene	Never DE	1.41363	0.0200194	0.246368	102.736	0.499401	0.214705	2.32598
ENSG00000163430	FSTL1	protein_coding	Never DE	-2.00302	0.0200416	0.246368	25.0262	-1.00217	0.430938	-2.32557
ENSG00000175183	CSRP2	protein_coding	Never DE	-3.7908	0.0200527	0.246368	3.17473	-1.9225	0.826754	-2.32536
ENSG00000164109	MAD2L1	protein_coding	Never DE	1.73763	0.0200559	0.246368	27.8883	0.797119	0.342803	2.3253
ENSG00000185760	KCNQ5	protein_coding	Never DE	1.53227	0.0200712	0.246368	1904.46	0.615674	0.264804	2.32501
ENSG00000174705	SH3PXD2B	protein_coding	Never DE	-1.81531	0.020082	0.246368	23.2662	-0.860219	0.370016	-2.32481
ENSG00000180891	CUEDC1	protein_coding	Never DE	-1.61253	0.0201341	0.246816	50.8248	-0.689328	0.296633	-2.32384
ENSG00000135905	DOCK10	protein_coding	Never DE	1.33112	0.0202747	0.248345	5818.04	0.412641	0.177769	2.32123
ENSG00000111716	LDHB	protein_coding	Never DE	1.58281	0.0204372	0.24985	645.049	0.662492	0.285776	2.31822
ENSG00000013561	RNF14	protein_coding	Never DE	1.31771	0.0204402	0.24985	115.74	0.398035	0.171702	2.31817
ENSG00000122435	TRMT13	protein_coding	Never DE	1.41299	0.0204452	0.24985	204.541	0.498754	0.215159	2.31808
ENSG00000154274	C4orf19	protein_coding	Never DE	-2.32498	0.0204928	0.250219	10.0866	-1.21722	0.525298	-2.3172
ENSG00000141510	TP53	protein_coding	Never DE	1.33882	0.0205072	0.250219	85.3985	0.42096	0.181688	2.31694
ENSG00000090104	RGS1	protein_coding	Never DE	1.90971	0.0205376	0.250397	222.051	0.933352	0.402936	2.31638
[truncated: 14,449 more rows]

## Sheet: ST7 Unt up 2 Inact resolve path
adjusted_p_value	source	term_id	term_name	symbols	intersections
[truncated: 72 more rows]

## Sheet: ST8 Unt up 2 Inact up path
adjusted_p_value	source	term_id	term_name	symbols	intersections
[truncated: 71 more rows]

[truncated: 25 more sheets: ST9 Unt down 2 Inact down path, ST10 Unt not DE 2 Inact Up path, ST11 Not DE 2 Inact down path, ST12 Skin DEG, ST13 Skin down path, ST14 Skin up path, ST15 Muscle DEG, ST16 Muscle down path, ST17 Muscle up path, ST18 Incr in all tissues, ST19 DASM Correlation, ST20 DASM Pos Corr Path, ST21 DASS Correlation, ST22 DASS Neg Corr Path, ST23 DASS Pos Corr Path, ST24 DAST Correlation, ST25 DAST Neg Corr Path, ST26 DAST Pos Corr Path, ST27 ERL Correlation, ST28 ERL Neg Corr Pathway …]
